# Supplementary material for: Phylogenetic turnover during subtropical forest succession across environmental and phylogenetic scales
Source: Ecol Evol. 2017 Nov 15;7(24):11079–91. doi: 10.1002/ece3.3564 (PMC5743486; doi:10.1002/ece3.3564)
Supplement: Supplementary file 2 [file ECE3-7-11079-s002.xls]

## Sheet: General Metadata
General Metadata	BEFdata workbook version number	0.1.2
Title: Title of this piece of raw data.
Woody species of Gutianshan Nature Reserve and their abundances
Abstract: Abstract for this piece of raw data. Short introduction of the scientific background and the scientific question, short site, date, organism, and methods information. Working circumstances during data acquisition.
List of all woody species (trees, shrubs, palms, bamboos) in Gutianshan Nature reserve. This file contains all shrub and tree species listed in "Lou, L. H. and G. Y. Li (1988). Biota of Gutianshan Nature Reserve: list of seed plants. Manuscript.", which is the book Fang Teng used. Additionally the list contains abundance data: (1) individual numbers in the 24ha plot. (2) total individual numbers …
Additional comments on this data set
For particular phylogenetic analyses (phylogenetic community structure) Gymnosperms, cultivated species should be excluded. Further, the palm species “Trachycarpus fortunei” should be removed prior to phylogenetic analysis, as it was not excluded from the CSP-species list.
Project	sp4
Data set owners
Given Name	Walter	Stefan	Teng
Surname	Durka	Michalski	Fang
e-mail	walter.durka@ufz.de	Stefan.michalski@ufz.de	fangtenggts@126.com
Usage Rights (intellectual rights) and acknowledgement of non members
This data is published here:
Methods: Please write about methods in great detail! Please use only one cell.
Study site, locations
List of all woody species (trees, shrubs, palms, bamboos) in Gutianshan Nature reserve representing the total woody species pool. This file contains all shrub and tree species listed in "Lou, L. H. and G. Y. Li (1988). Biota of Gutianshan Nature Reserve: list of seed plants. Manuscript.", which is the book Fang Teng used. Additionally the list contains abundance data: (1) individual numbers in th…
Range of times
Minimum date:
2012-12-20
Maximum date:
2012-12-20
Range of times description:
last updated December 20 2012
Range of organisms or individuals
All woody species: trees, shrubs, palms and large bamboos
Sampling description (e.g. sampling design)
Data analysis (What were the parameters of interest and how will they be calculated? What are the expected conclusions and how will effect sizes or significances be quantified?)
Working circumstances (weather, stress factors, other comments)

## Sheet: Acknowledgements
Column header	Given name	Surname

## Sheet: Columns and data groups
Column header	Column definition	Data type	Unit	Instrumentation	References	Keywords (comma separated)	Data group title	Data group description
Name	fullname consisting of genus and species epiteth;	category	id		Lou, L. H. and G. Y. Li (1988). Biota of Gutianshan Nature Reserve: list of seed plants. Manuscript.; Flora of China; Stefan Michalski	species	Scientific plant species name	The scientific species fullnames are based on the "Flora of China" identified by Teng Fang and verified by Helge Bruelheide (trees) and Alexandra Efmeier (herbs). Scientific species names consist of epithet and genus. For identification, the Author name and the year of the publications of the description are required.
Name_author	Author name for species description	text	id		TNRS, taxonomic name resolver, http://tnrs.iplantcollaborative.org/TNRSapp.html	species author	Author name for species description	Author name for species description
Name_url	family name of the species	category	id		TNRS, taxonomic name resolver, http://tnrs.iplantcollaborative.org/TNRSapp.html		url_for species name	url for species name+author as dereived from TNRS
Family	family name of the species	category	id		TNRS, taxonomic name resolver, http://tnrs.iplantcollaborative.org/TNRSapp.html; Walter Durka	family	Plant family name	Plant family name
Chinese name	chinese species name	text	id		Lou, L. H. and G. Y. Li (1988). Biota of Gutianshan Nature Reserve: list of seed plants. Manuscript.	species, chinese	chinese species name	chinese species name
Abundance_24ha_ plot	number of individuals in 24ha plot	numeric				abundance	abundance	number of individuals, derived from Ma K, Chen B, Mi X, Fang T, Chen L, Ren H. 2009. Gutianshan Forest Dynamic Plot: Tree Species and their Distribution Patterns. China Forestry Publishing House, Beijing
Abundance_CSPs	total number of individuals in 27 CSPs	numeric				abundance	abundance	number of individuals, derived from the CSP data table
Abundance_class_GTS	species name as written in the ecological monographs list	category				abundance	abundance	Abundance in classes: dominant, common, less common, very rare. These are based on the abundance data in the 24ha plot and the CSPs, from which a first classification was made. In a second step, Fang Teng corrected these "guestimates" based on his experience especially for all species that did not occur in both 24ha plot and CSPs.
Abundance_class_GTS_percent	Author in the ecologicial monographs list (only if it is different from fullauthor)	category				abundance	abundance	Abundance in classes: dominant, common, less common, very rare. These are based on the abundance data in the 24ha plot and the CSPs, from which a first classification was made. In a second step, Fang Teng corrected these "guestimates" based on his experience especially for all species that did not occur in both 24ha plot and CSPs. Based on the actual abundance data on 24ha+CPS, the mean percentag…
comment	comment	text					Helper	Helper column to understand other columns in this data set

## Sheet: Categories
Column header	Category short	Category long	Category description

## Sheet: Raw data
Name	CSP_Synomym	Name_author	Name_url	Family	Gymnosperm	cultivated	Chinese name	Abundance_24ha_ plot	Abundance_CSPs	Abundance_class_GTS	Abundance_class_GTS_percent	comment
Abelia chinensis		R. Br.	http://www.tropicos.org/Name/6000534	Caprifoliaceae			糯米条			very rare	0.001
Abutilon theophrasti		Medik.	http://www.tropicos.org/Name/19600012;http://plants.usda.gov/java/profile?symbol=ABTH	Malvaceae			苘麻			very rare	0.001
Acanthopanax trifoliatus		(L.) Voss	http://www.tropicos.org/Name/50008456	Araliaceae			鹰爪风			very rare	0.001
Acer amplum		Rehder	http://www.tropicos.org/Name/200313	Sapindaceae			阔叶槭		5	very rare	0.001
Acer buergerianum		Miq.	http://www.tropicos.org/Name/200188;http://plants.usda.gov/java/profile?symbol=ACBU4	Sapindaceae			三角枫			very rare	0.001
Acer cordatum		Pax	http://www.tropicos.org/Name/200342	Sapindaceae			紫果槭	541	11	less common	0.1
Acer davidii		Franch.	http://www.tropicos.org/Name/200046	Sapindaceae			青榨槭			less common	0.1
Acer elegantulum		W.P. Fang & P.L. Chiu	http://www.tropicos.org/Name/50142999	Sapindaceae			秀丽槭	3		very rare	0.001
Acer mono		Maxim.	http://www.tropicos.org/Name/200047	Sapindaceae			五角枫			very rare	0.001
Acer olivaceum		W.P. Fang & P.L. Chiu	http://www.tropicos.org/Name/50062591	Sapindaceae			秀丽槭			very rare	0.001
Acer pubipalmatum										very rare	0.001
Acer tataricum		L.	http://www.tropicos.org/Name/200154;http://plants.usda.gov/java/profile?symbol=ACTA80	Sapindaceae			鞑靼槭			very rare	0.001
Acer wilsonii		Rehder	http://www.tropicos.org/Name/50002077	Sapindaceae			三峡槭	1		very rare	0.001
Actinidia callosa		Lindl.	http://www.tropicos.org/Name/500155	Actinidiaceae			硬齿猕猴桃			less common	0.1
Actinidia chinensis		Planch.	http://www.tropicos.org/Name/500001;http://plants.usda.gov/java/profile?symbol=ACCH5	Actinidiaceae			中华猕猴桃			less common	0.1
Actinidia hemsleyana		Dunn	http://www.tropicos.org/Name/500173	Actinidiaceae			长叶猕猴桃			very rare	0.001
Actinidia lanceolata		Dunn	http://www.tropicos.org/Name/500168	Actinidiaceae			小叶猕猴桃			less common	0.1
Actinidia melanandra		Franch.	http://www.tropicos.org/Name/500180	Actinidiaceae			黑蕊猕猴桃			very rare	0.001
Adina rubella		Hance	http://www.tropicos.org/Name/27913291	Rubiaceae			细叶水团花			very rare	0.001
Adinandra millettii		(Hook. & Arn.) Benth. & Hook. f. ex Hance	http://www.tropicos.org/Name/50049943	Pentaphylacaceae			杨桐			less common	0.1
Aesculus chinensis		Bunge	http://www.tropicos.org/Name/50144297	Sapindaceae		cultivated	七叶树			cultivated	NA
Ailanthus altissima		(Mill.) Swingle	http://www.tropicos.org/Name/29400088;http://plants.usda.gov/java/profile?symbol=AIAL	Simaroubaceae			臭椿			very rare	0.001
Akebia quinata		(Houtt.) Decne.	http://www.tropicos.org/Name/17700001;http://plants.usda.gov/java/profile?symbol=AKQU	Lardizabalaceae			木通			very rare	0.001
Akebia trifoliata		(Thunb.) Koidz.	http://www.tropicos.org/Name/50123986	Lardizabalaceae			三叶木通			very rare	0.001
Alangium kurzii		Craib	http://www.tropicos.org/Name/8700385	Cornaceae			毛八角枫	33	5	less common	0.1
Alangium platanifolium		(Siebold & Zucc.) Harms	http://www.tropicos.org/Name/8700169	Cornaceae			瓜木			very rare	0.001
Albizia julibrissin		Durazz.	http://www.tropicos.org/Name/13025045;http://plants.usda.gov/java/profile?symbol=ALJU	Fabaceae			合欢			very rare	0.001
Albizia kalkora		(Roxb.) Prain	http://www.tropicos.org/Name/13054843;http://plants.usda.gov/java/profile?symbol=ALKA2	Fabaceae			山合欢	454	77	less common	0.1
Alniphyllum fortunei		(Hemsl.) Makino	http://www.tropicos.org/Name/30800146	Styracaceae			赤杨叶	247	20	common	1
Amelanchier asiatica		(Siebold & Zucc.) Endl. ex Walp.	http://www.tropicos.org/Name/27806333;http://plants.usda.gov/java/profile?symbol=AMAS2	Rosaceae			东亚唐棣			very rare	0.001
Antidesma japonicum		Siebold & Zucc.	http://www.tropicos.org/Name/50056676	Phyllanthaceae			日本五月茶	13		very rare	0.001
Aphananthe aspera		(Thunb.) Planch.	http://www.tropicos.org/Name/33300279	Cannabaceae			糙叶树			very rare	0.001
Aralia chinensis		L.	http://www.tropicos.org/Name/2201292;http://plants.usda.gov/java/profile?symbol=ARCH12	Araliaceae			黄毛楤木	15		less common	0.1
Aralia dasyphylla		Miq.	http://www.tropicos.org/Name/2201252	Araliaceae			头序楤木			less common	0.1
Aralia echinocaulis		Hand.-Mazz.	http://www.tropicos.org/Name/2201285	Araliaceae			棘茎楤木			very rare	0.001
Ardisia brevicaulis		Diels	http://www.tropicos.org/Name/22001874	Primulaceae			九管血			very rare	0.001
Ardisia crenata		Sims	http://www.tropicos.org/Name/22001859;http://plants.usda.gov/java/profile?symbol=ARCR80	Primulaceae			朱砂根	2	45	less common	0.1
Ardisia crispa		(Thunb.) A. DC.	http://www.tropicos.org/Name/22001560	Primulaceae			百两金			very rare	0.001
Ardisia hanceana		Mez	http://www.tropicos.org/Name/22001871	Primulaceae			大罗伞树			very rare	0.001
Ardisia japonica		(Thunb.) Blume	http://www.tropicos.org/Name/22001917;http://plants.usda.gov/java/profile?symbol=ARJA4	Primulaceae			紫金牛			very rare	0.001
Berberis soulieana		C.K. Schneid.	http://www.tropicos.org/Name/50261286	Berberidaceae			假豪猪刺			very rare	0.001
Berchemia huana		Rehder	http://www.tropicos.org/Name/27501461	Rhamnaceae			大叶勾儿茶			very rare	0.001
Betula luminifera		H.J.P. Winkl.	http://www.tropicos.org/Name/3600633	Betulaceae			亮叶桦		1	very rare	0.001
Bischofia polycarpa		(H. Lév.) Airy Shaw	http://www.tropicos.org/Name/12805260	Phyllanthaceae		cultivated	重阳木			cultivated	NA
Broussonetia papyrifera		(L.) L'Hér. ex Vent.	http://www.tropicos.org/Name/21300005;http://plants.usda.gov/java/profile?symbol=BRPA4	Moraceae			构树			very rare	0.001
Buddleja lindleyana		R. Fortune	http://www.tropicos.org/Name/19000535	Scrophulariaceae			醉鱼草			less common	0.1
Buxus sinica		(Rehder & E.H. Wilson) M. Cheng	http://www.tropicos.org/Name/50007360	Buxaceae			黄杨			very rare	0.001
Caesalpinia decapetala		(Roth) Alston	http://www.tropicos.org/Name/13043466;http://plants.usda.gov/java/profile?symbol=CADE15	Fabaceae			云实			very rare	0.001
Callicarpa bodinieri		H. Lév.	http://www.tropicos.org/Name/33702066	Lamiaceae			紫珠	3		very rare	0.001
Callicarpa giraldii		Hesse ex Rehder	http://www.tropicos.org/Name/33702031	Lamiaceae			老鸦糊	2		very rare	0.001
Callicarpa japonica		Thunb.	http://www.tropicos.org/Name/33702105;http://plants.usda.gov/java/profile?symbol=CAJA11	Lamiaceae			日本紫珠			less common	0.1
Callicarpa rubella		Lindl.	http://www.tropicos.org/Name/33702085	Lamiaceae			红紫珠	1		less common	0.1
Camellia brevistyla		(Hayata) Cohen-Stuart	http://www.tropicos.org/Name/50139721	Theaceae			短柱茶			very rare	0.001
Camellia chekiangoleosa		Hu	http://www.tropicos.org/Name/31600237	Theaceae			浙江红山茶	8315		dominant	5
Camellia cuspidata		(Kochs) H.J. Veitch	http://www.tropicos.org/Name/31600005	Theaceae			连蕊茶	29		less common	0.1
Camellia fraterna		Hance	http://www.tropicos.org/Name/31600007	Theaceae			毛花连蕊茶	4136	487	dominant	5
Camellia oleifera		Abel	http://www.tropicos.org/Name/31600017	Theaceae			油茶		23	less common	0.1
Camellia sinensis		(L.) Kuntze	http://www.tropicos.org/Name/31600230;http://plants.usda.gov/java/profile?symbol=CASI16	Theaceae		cultivated	茶			cultivated	NA
Camptotheca acuminata		Decne.	http://www.tropicos.org/Name/8700090;http://plants.usda.gov/java/profile?symbol=CAAC12	Cornaceae		cultivated	喜树			cultivated	NA
Campylotropis macrocarpa		(Bunge) Rehder	http://www.tropicos.org/Name/13057562	Fabaceae			杭子梢			very rare	0.001
Caragana sinica		(Buc'hoz) Rehder	http://www.tropicos.org/Name/13057783	Fabaceae			锦鸡儿			very rare	0.001
Carpinus londoniana		H.J.P. Winkl.	http://www.tropicos.org/Name/3600746	Betulaceae			短尾鹅耳枥			very rare	0.001
Carpinus viminea		Lindl.	http://www.tropicos.org/Name/3600762	Betulaceae			雷公鹅耳枥	6	4	less common	0.1
Castanea henryi		(Skan) Rehder & E.H. Wilson	http://www.tropicos.org/Name/13100623	Fagaceae			锥栗			less common	0.1
Castanea mollissima		Blume	http://www.tropicos.org/Name/13100178;http://plants.usda.gov/java/profile?symbol=CAMO83	Fagaceae		cultivated	栗			cultivated	NA
Castanea seguinii		Dode	http://www.tropicos.org/Name/13100610	Fagaceae			茅栗			less common	0.1
Castanopsis carlesii		(Hemsl.) Hayata	http://www.tropicos.org/Name/13100503	Fagaceae			米槠	83	87	common	1
Castanopsis eyrei		(Champ. ex Benth.) Tutcher	http://www.tropicos.org/Name/13100726	Fagaceae			甜槠	12376	911	dominant	5
Castanopsis fargesii		Franch.	http://www.tropicos.org/Name/13100739	Fagaceae			丝栗栲	1231	128	common	1
Castanopsis sclerophylla		(Lindl.) Schottky	http://www.tropicos.org/Name/13100179	Fagaceae			苦槠		76	common	1
Castanopsis tibetana		Hance	http://www.tropicos.org/Name/13100681	Fagaceae			钩锥	259	78	less common	0.1
Celastrus aculeatus		Merr.	http://www.tropicos.org/Name/6601049	Celastraceae			过山枫			very rare	0.001
Celastrus angulatus		Maxim.	http://www.tropicos.org/Name/50142875	Celastraceae			苦皮藤			very rare	0.001
Celastrus gemmatus		Loes.	http://www.tropicos.org/Name/50283300	Celastraceae			大芽南蛇藤			less common	0.1
Celastrus oblanceifolius		Wang & Tsoong	http://www.tropicos.org/Name/50283314	Celastraceae			窄叶南蛇藤			less common	0.1
Celastrus rosthornianus		Loes.	http://www.tropicos.org/Name/50005182	Celastraceae			短梗南蛇藤			very rare	0.001
Celastrus stylosus		Wall.	http://www.tropicos.org/Name/50283316	Celastraceae			显柱南蛇藤			less common	0.1
Celtis biondii		Pamp.	http://www.tropicos.org/Name/50054460	Cannabaceae			紫弹树	24		less common	0.1
Celtis tetrandra		Roxb.	http://www.tropicos.org/Name/33300179	Cannabaceae			四蕊朴			very rare	0.001
Cephalotaxus fortunei		Hook.	http://www.tropicos.org/Name/6900004	Cephalotaxaceae	y		三尖杉		2	very rare	0.001
Cephalotaxus sinensis		(Rehder & E.H. Wilson) H.L. Li	http://www.tropicos.org/Name/6900021	Cephalotaxaceae	y		粗榧			very rare	0.001
Cerasus campanulata	Prunus campanulata	(Maxim.) A.N. Vassiljeva	http://www.tropicos.org/Name/27802218	Rosaceae			钟花樱桃		1	very rare	0.001
Chimonanthus salicifolius		S.Y. Hu	http://www.tropicos.org/Name/5300065	Calycanthaceae			柳叶蜡梅		34	common	1
Choerospondias axillaris		(Roxb.) B.L. Burtt & A.W. Hill	http://www.tropicos.org/Name/1300953;http://plants.usda.gov/java/profile?symbol=CHAX3	Anacardiaceae			南酸枣	16	1	less common	0.1
Cinnamomum camphora		(L.) J. Presl	http://www.tropicos.org/Name/17805257;http://plants.usda.gov/java/profile?symbol=CICA	Lauraceae			樟		1	very rare	0.001
Cinnamomum chekiangense		Nakai	http://www.tropicos.org/Name/17802501	Lauraceae			天竺桂			less common	0.1
Cinnamomum subavenium		Miq.	http://www.tropicos.org/Name/17800672	Lauraceae			香桂		43	less common	0.1
Cladrastis wilsonii		Takeda	http://www.tropicos.org/Name/13050642	Fabaceae			香槐			very rare	0.001
Clerodendrum bungei		Steud.	http://www.tropicos.org/Name/33702292;http://plants.usda.gov/java/profile?symbol=CLBU	Lamiaceae			臭牡丹			very rare	0.001
Clerodendrum cyrtophyllum		Turcz.	http://www.tropicos.org/Name/33702265	Lamiaceae			大青	28		less common	0.1
Clerodendrum trichotomum		Thunb.	http://www.tropicos.org/Name/33702304;http://plants.usda.gov/java/profile?symbol=CLTR	Lamiaceae			海州常山			very rare	0.001
Clethra barbinervis		Siebold & Zucc.	http://www.tropicos.org/Name/7700003	Clethraceae			髭脉桤叶树			very rare	0.001
Cleyera japonica		Thunb.	http://www.tropicos.org/Name/31600391	Pentaphylacaceae			红溪比	484	66	less common	0.1
Coptosapelta diffusa		(Champ. ex Benth.) Steenis	http://www.tropicos.org/Name/27910082	Rubiaceae			流苏子			common	1
Cornus controversa		Hemsl.	http://www.tropicos.org/Name/8700173	Cornaceae			灯台树			very rare	0.001
Cornus kousa	Cornus kousa subsp. chinensis	F. Buerger ex Miq.	http://www.tropicos.org/Name/8700295	Cornaceae			日本四照花	1	2	very rare	0.001
Corylopsis glandulifera		Hemsl.	http://www.tropicos.org/Name/15100159	Hamamelidaceae			腺蜡瓣花	3343	102	common	1
Corylopsis sinensis		Hemsl.	http://www.tropicos.org/Name/15100047;http://plants.usda.gov/java/profile?symbol=COSI12	Hamamelidaceae			蜡瓣花			very rare	0.001
Crataegus cuneata		Siebold & Zucc.	http://www.tropicos.org/Name/27802330;http://plants.usda.gov/java/profile?symbol=CRCU6	Rosaceae			野山楂			very rare	0.001
Cryptomeria fortunei		Hooibr.	http://www.tropicos.org/Name/50228127	Taxodiaceae	y	cultivated	柳杉			cultivated	NA
Cunninghamia lanceolata		(Lamb.) Hook.	http://www.tropicos.org/Name/31300002;http://plants.usda.gov/java/profile?symbol=CULA	Taxodiaceae	y		杉木		91	less common	0.1
Cyclobalanopsis glauca		(Thunb.) Oerst.	http://www.tropicos.org/Name/13101335	Fagaceae			青冈	1620	218	common	1
Cyclobalanopsis gracilis		(Rehder & E.H. Wilson) W.C. Cheng & T. Hong	http://www.tropicos.org/Name/13101341	Fagaceae			细叶青冈	7	2	less common	0.1
Cyclobalanopsis nubium		(Hand.-Mazz.) Chun ex Q.F. Zheng	http://www.tropicos.org/Name/13101211	Fagaceae			云山青冈		1	very rare	0.001
Cyclobalanopsis stewardiana		(A. Camus) Y.C. Hsu & H.Wei Jen	http://www.tropicos.org/Name/13101299	Fagaceae			褐叶青冈		203	common	1
Cyclocarya paliurus		(Batalin) Iljinsk.	http://www.tropicos.org/Name/16700158	Juglandaceae			青钱柳			very rare	0.001
Dalbergia hupeana		Hance	http://www.tropicos.org/Name/13018004	Fabaceae			黄檀	262	53	less common	0.1
Daphne genkwa		Siebold & Zucc.	http://www.tropicos.org/Name/50175764	Thymelaeaceae			芫花			very rare	0.001
Daphniphyllum macropodum		Miq.	http://www.tropicos.org/Name/10100006	Daphniphyllaceae			交让木			common	1
Daphniphyllum oldhamii		(Hemsl.) K. Rosenthal	http://www.tropicos.org/Name/10100024	Daphniphyllaceae			虎皮楠	2718	165	common	1
Dendropanax dentiger		(Harms) Merr.	http://www.tropicos.org/Name/2201332	Araliaceae			树参	4	13	less common	0.1
Deutzia glauca		W.C. Cheng	http://www.tropicos.org/Name/50077475	Hydrangeaceae			黄山溲疏			very rare	0.001
Diospyros glaucifolia	Diospyros japonica	F.P. Metcalf	http://www.tropicos.org/Name/11500541	Ebenaceae			山柿			very rare	0.001
Diospyros kaki										very rare	0.001
Diospyros morrisiana		Hance in Walp.	http://www.tropicos.org/Name/11500560	Ebenaceae			罗浮柿	53		very rare	0.001
Diospyros oleifera		Cheng	http://www.tropicos.org/Name/11500465	Ebenaceae			油柿			very rare	0.001
Diospyros rhombifolia		Hemsl.	http://www.tropicos.org/Name/11500448	Ebenaceae			老鸦柿			very rare	0.001
Distylium myricoides		Hemsl.	http://www.tropicos.org/Name/15100043	Hamamelidaceae			杨梅叶蚊母树	3468		less common	0.1
Edgeworthia chrysantha		Lindl.	http://www.tropicos.org/Name/50103978;http://plants.usda.gov/java/profile?symbol=EDCH	Thymelaeaceae		cultivated	结香			cultivated	NA
Ehretia thyrsiflora		(Siebold & Zucc.) Nakai	http://www.tropicos.org/Name/4003105	Boraginaceae			厚壳树			very rare	0.001
Elaeagnus glabra		Thunb.	http://www.tropicos.org/Name/11600119	Elaeagnaceae			蔓胡颓子			very rare	0.001
Elaeagnus multiflora		Thunb.	http://www.tropicos.org/Name/11600016;http://plants.usda.gov/java/profile?symbol=ELMU	Elaeagnaceae			木半夏			very rare	0.001
Elaeagnus pungens		Thunb.	http://www.tropicos.org/Name/11600009;http://plants.usda.gov/java/profile?symbol=ELPU2	Elaeagnaceae			胡颓子			very rare	0.001
Elaeagnus umbellata		Thunb.	http://www.tropicos.org/Name/11600010;http://plants.usda.gov/java/profile?symbol=ELUM	Elaeagnaceae			牛奶子			very rare	0.001
Elaeocarpus chinensis		(Gardner & Champ.) Hook. f. ex Benth.	http://www.tropicos.org/Name/11700282	Elaeocarpaceae			中华杜英	22	19	less common	0.1
Elaeocarpus decipiens		Hemsl.	http://www.tropicos.org/Name/11700223	Elaeocarpaceae			杜英	567	9	less common	0.1
Elaeocarpus japonicus		Siebold & Zucc.	http://www.tropicos.org/Name/11700273	Elaeocarpaceae			薯豆		12	less common	0.1
Eleutherococcus gracilistylus		(W.W. Sm.) S.Y. Hu	http://www.tropicos.org/Name/50008382	Araliaceae			细柱五加			very rare	0.001
Emmenopterys henryi		Oliv.	http://www.tropicos.org/Name/27908828	Rubiaceae			香果树			very rare	0.001
Euchresta japonica		Hook. f. ex Regel	http://www.tropicos.org/Name/13067023	Fabaceae			胡豆莲			very rare	0.001
Euodia faugeaii		Dode		Rutaceae			臭辣树			very rare	0.001
Euonymus alatus		(Thunb.) Siebold	http://www.tropicos.org/Name/6600294;http://plants.usda.gov/java/profile?symbol=EUAL13	Celastraceae			卫矛			very rare	0.001
Euonymus carnosus		Hemsl.	http://www.tropicos.org/Name/50056231	Celastraceae			肉花卫矛	18		less common	0.1
Euonymus centidens		H. Lév.	http://www.tropicos.org/Name/50054427	Celastraceae			百齿卫矛		2	very rare	0.001
Euonymus fortunei		(Turcz.) Hand.-Mazz.	http://www.tropicos.org/Name/6600298	Celastraceae			扶芳藤			very rare	0.001
Euonymus myrianthus		Hemsl.	http://www.tropicos.org/Name/50005279	Celastraceae			大果卫矛	1		very rare	0.001
Euonymus oblongifolius		Loes. & Rehder	http://www.tropicos.org/Name/50131048	Celastraceae			中华卫矛			less common	0.1
Euonymus oxyphyllus		Miq.	http://www.tropicos.org/Name/6600778	Celastraceae			垂丝卫矛			very rare	0.001
Eurya alata		Kobuski	http://www.tropicos.org/Name/50002292	Pentaphylacaceae			翅柃		12	less common	0.1
Eurya hebeclados		Ling	http://www.tropicos.org/Name/50005093	Pentaphylacaceae			微毛柃			less common	0.1
Eurya loquaiana		Dunn	http://www.tropicos.org/Name/50002076	Pentaphylacaceae			细枝柃	19		very rare	0.001
Eurya muricata		Dunn	http://www.tropicos.org/Name/50136967	Pentaphylacaceae			格药柃	6111	1169	dominant	5
Eurya nitida		Korth.	http://www.tropicos.org/Name/50002296	Pentaphylacaceae			细齿叶柃			very rare	0.001
Eurya rubiginosa		Hung T. Chang	http://www.tropicos.org/Name/50137061	Pentaphylacaceae			红褐柃	2770	220	common	1
Euscaphis japonica		(Thunb.) Dippel	http://www.tropicos.org/Name/50183057	Staphyleaceae			野鸦椿	84	40	less common	0.1
Fagus engleriana		Seemen	http://www.tropicos.org/Name/13100578	Fagaceae			米心水青冈			very rare	0.001
Fagus longipetiolata		Seemen	http://www.tropicos.org/Name/13100581	Fagaceae			水青冈			very rare	0.001
Fagus lucida		Rehder & E.H. Wilson	http://www.tropicos.org/Name/13100595	Fagaceae			光叶水青冈			very rare	0.001
Ficus erecta		Thunb.	http://www.tropicos.org/Name/50075175	Moraceae			矮小天仙果	24		less common	0.1
Ficus heteromorpha		Hemsl.	http://www.tropicos.org/Name/50002088	Moraceae			异叶榕			very rare	0.001
Ficus pandurata		Hance	http://www.tropicos.org/Name/21301625	Moraceae			琴叶榕			very rare	0.001
Ficus pumila		L.	http://www.tropicos.org/Name/21301146;http://plants.usda.gov/java/profile?symbol=FIPU2	Moraceae			薜荔			very rare	0.001
Ficus sarmentosa		Buch.-Ham. ex Sm.	http://www.tropicos.org/Name/50090730	Moraceae			匍茎榕		2	very rare	0.001
Firmiana platanifolia		(L. f.) Marsili	http://www.tropicos.org/Name/30401856	Malvaceae			梧桐			very rare	0.001
Fontanesia fortunei		Carrière	http://www.tropicos.org/Name/23000625	Oleaceae			雪柳			very rare	0.001
Forsythia viridissima		Lindl.	http://www.tropicos.org/Name/23000131;http://plants.usda.gov/java/profile?symbol=FOVI	Oleaceae			金钟花			very rare	0.001
Fraxinus chinensis		Roxb.	http://www.tropicos.org/Name/23000263;http://plants.usda.gov/java/profile?symbol=FRCH6	Oleaceae			白蜡树			very rare	0.001
Fraxinus insularis		Hemsl.	http://www.tropicos.org/Name/23000471	Oleaceae			苦枥木	513	22	less common	0.1
Gardenia jasminoides		J. Ellis	http://www.tropicos.org/Name/27902826	Rubiaceae			栀子	204	12	less common	0.1
Gardneria multiflora		Makino	http://www.tropicos.org/Name/19001109	Loganiaceae			蓬莱葛			very rare	0.001
Gleditsia sinensis		Lam.	http://www.tropicos.org/Name/13019644;http://plants.usda.gov/java/profile?symbol=GLSI2	Fabaceae			皂荚			very rare	0.001
Glochidion puberum		(L.) Hutch.	http://www.tropicos.org/Name/50057053;http://plants.usda.gov/java/profile?symbol=GLPU6	Phyllanthaceae			算盘子		4	less common	0.1
Gymnocladus chinensis		Baill.	http://www.tropicos.org/Name/13047713	Fabaceae			肥皂荚			very rare	0.001
Hamamelis mollis		Oliv.	http://www.tropicos.org/Name/15100045	Hamamelidaceae			金缕梅			very rare	0.001
Helwingia japonica		(Thunb.) F. Dietr.	http://www.tropicos.org/Name/8700167	Helwingiaceae			青荚叶			very rare	0.001
Hibiscus syriacus		L.	http://www.tropicos.org/Name/19600996;http://plants.usda.gov/java/profile?symbol=HISY	Malvaceae		cultivated	木槿			cultivated	NA
Holboellia coriacea		Diels	http://www.tropicos.org/Name/50054639	Lardizabalaceae			鹰爪枫			very rare	0.001
Hovenia dulcis		Thunb.	http://www.tropicos.org/Name/27500165;http://plants.usda.gov/java/profile?symbol=HODU2	Rhamnaceae			北枳椇			very rare	0.001
Hovenia trichocarpa		Chun & Tsiang	http://www.tropicos.org/Name/27501218	Rhamnaceae			毛果枳椇	4	1	very rare	0.001
Hydrangea angustipetala		Hayata	http://www.tropicos.org/Name/29102352	Hydrangeaceae			中国绣球			common	1
Hydrangea anomala		D. Don	http://www.tropicos.org/Name/29101278	Hydrangeaceae			冠盖绣球			very rare	0.001
Hydrangea chinensis		Maxim.	http://www.tropicos.org/Name/29101211	Hydrangeaceae			中国绣球	58	39	less common	0.1
Hydrangea paniculata		Siebold	http://www.tropicos.org/Name/29100400;http://plants.usda.gov/java/profile?symbol=HYPA	Hydrangeaceae			圆锥绣球		8	common	1
Hydrangea strigosa		Rehder	http://www.tropicos.org/Name/50000655	Hydrangeaceae			蜡莲绣球			very rare	0.001
Idesia polycarpa		Maxim.	http://www.tropicos.org/Name/13200960	Salicaceae			山桐子	28	1	less common	0.1
Ilex buergeri		Miq.	http://www.tropicos.org/Name/50001209;http://plants.usda.gov/java/profile?symbol=ILBU2	Aquifoliaceae			短梗冬青	409	17	less common	0.1
Ilex cornuta		Lindl. & Paxton	http://www.tropicos.org/Name/2000408;http://plants.usda.gov/java/profile?symbol=ILCO80	Aquifoliaceae			枸骨			very rare	0.001
Ilex elmerrilliana		S.Y. Hu	http://www.tropicos.org/Name/50001257	Aquifoliaceae			厚叶冬青	402	11	less common	0.1
Ilex ficoidea		Hemsl.	http://www.tropicos.org/Name/50001214	Aquifoliaceae			榕叶冬青			very rare	0.001
Ilex latifolia		Thunb.	http://www.tropicos.org/Name/2000406	Aquifoliaceae			大叶冬青	80		less common	0.1
Ilex litseifolia		Hu & T. Tang	http://www.tropicos.org/Name/50000804	Aquifoliaceae			木姜叶冬青			very rare	0.001
Ilex macrocarpa		Oliv.	http://www.tropicos.org/Name/50000847	Aquifoliaceae			大果冬青			very rare	0.001
Ilex micrococca		Maxim.	http://www.tropicos.org/Name/50000822	Aquifoliaceae			小果冬青	26	1	less common	0.1
Ilex pubescens		Hook. & Arn.	http://www.tropicos.org/Name/2000342	Aquifoliaceae			毛冬青	105	18	less common	0.1
Ilex purpurea	Ilex chinensis	Hassk.	http://www.tropicos.org/Name/50000794	Aquifoliaceae			冬青		50	less common	0.1	Ilex chinensis is a synomyn for Ilex purpurea. Both names were wrongly treated as seperate species in the original CSP data (148 species). In fact, their abundances should be summed up.
Ilex rotunda		Thunb.	http://www.tropicos.org/Name/2000407;http://plants.usda.gov/java/profile?symbol=ILRO2	Aquifoliaceae			铁冬青		27	less common	0.1
Ilex suaveolens		(H. Lév.) Loes.	http://www.tropicos.org/Name/50000807	Aquifoliaceae			香冬青	55		very rare	0.001
Ilex triflora		Blume	http://www.tropicos.org/Name/50000971	Aquifoliaceae			三花冬青			less common	0.1
Ilex tsoi		Merr. & Chun	http://www.tropicos.org/Name/2000515	Aquifoliaceae			紫果冬青			very rare	0.001
Ilex wilsonii		Loes.	http://www.tropicos.org/Name/50001311	Aquifoliaceae			尾叶冬青	31	12	less common	0.1
Illicium lanceolatum		A.C. Sm.	http://www.tropicos.org/Name/50099225	Schisandraceae			红毒茴	52		less common	0.1
Indigofera decora		Lindl.	http://www.tropicos.org/Name/13020690;http://plants.usda.gov/java/profile?symbol=INDE3	Fabaceae			庭藤			less common	0.1
Itea chinensis		Hook. & Arn.	http://www.tropicos.org/Name/29102353	Iteaceae			鼠剌		236	common	1
Jasminum sinense		Hemsl.	http://www.tropicos.org/Name/23000618	Oleaceae			华清香藤			less common	0.1
Juglans cathayensis		Dode	http://www.tropicos.org/Name/16700183;http://plants.usda.gov/java/profile?symbol=JUMA8	Juglandaceae			胡桃楸			very rare	0.001
Juniperus chinensis		L.	http://www.tropicos.org/Name/9400124;http://plants.usda.gov/java/profile?symbol=JUCH4	Cupressaceae	y	cultivated	圆柏			cultivated	NA
Juniperus formosana		Hayata	http://www.tropicos.org/Name/9400551	Cupressaceae	y		刺柏			very rare	0.001
Kerria japonica		(L.) DC.	http://www.tropicos.org/Name/27800974;http://plants.usda.gov/java/profile?symbol=KEJA	Rosaceae			棣棠花			very rare	0.001
Koelreuteria bipinnata		Franch.	http://www.tropicos.org/Name/28601235	Sapindaceae			复羽叶栾树			very rare	0.001
Lasianthus japonicus		Miq.	http://www.tropicos.org/Name/50087427	Rubiaceae			日本粗叶木	14		less common	0.1
Lespedeza buergeri		Miq.	http://www.tropicos.org/Name/13021811	Fabaceae			绿叶胡枝子			very rare	0.001
Lespedeza cyrtobotrya		Miq.	http://www.tropicos.org/Name/13021817;http://plants.usda.gov/java/profile?symbol=LECY80	Fabaceae			短梗胡枝子			very rare	0.001
Lespedeza dunnii		Schindl.	http://www.tropicos.org/Name/13058974	Fabaceae			春花胡枝子			very rare	0.001
Lespedeza floribunda		Bunge	http://www.tropicos.org/Name/13021825	Fabaceae			多花胡枝子			very rare	0.001
Lespedeza formosa		(Vogel) Koehne	http://www.tropicos.org/Name/13059034;http://plants.usda.gov/java/profile?symbol=LEFO3	Fabaceae			美丽胡枝子	2	2	less common	0.1
Ligustrum lucidum		W.T. Aiton	http://www.tropicos.org/Name/23000267;http://plants.usda.gov/java/profile?symbol=LILU2	Oleaceae			女贞			very rare	0.001
Ligustrum sinense		Lour.	http://www.tropicos.org/Name/23000164;http://plants.usda.gov/java/profile?symbol=LISI	Oleaceae			小蜡			very rare	0.001
Lindera aggregata		(Sims) Kosterm.	http://www.tropicos.org/Name/17803717	Lauraceae			乌药	13	17	less common	0.1
Lindera erythrocarpa		Makino	http://www.tropicos.org/Name/17801495	Lauraceae			红果山胡椒			very rare	0.001
Lindera glauca		(Siebold & Zucc.) Blume	http://www.tropicos.org/Name/17800783	Lauraceae			山胡椒	34	29	less common	0.1
Lindera megaphylla		Hemsl.	http://www.tropicos.org/Name/17800419	Lauraceae			黑壳楠			very rare	0.001
Lindera reflexa		Hemsl.	http://www.tropicos.org/Name/17800425	Lauraceae			山橿	53	105	common	1
Liquidambar acalycina		H.T. Chang	http://www.tropicos.org/Name/15100015	Altingiaceae			缺萼枫香树			very rare	0.001
Liquidambar formosana		Hance	http://www.tropicos.org/Name/15100042	Altingiaceae			枫香树		16	less common	0.1
Liriodendron chinense		(Hemsl.) Sarg.	http://www.tropicos.org/Name/19300044;http://plants.usda.gov/java/profile?symbol=LICH6	Magnoliaceae		cultivated	鹅掌楸			cultivated	NA
Lithocarpus cleistocarpus		(Seemen) Rehder & E.H. Wilson	http://www.tropicos.org/Name/13100865	Fagaceae			包果柯			very rare	0.001
Lithocarpus glaber		(Thunb.) Nakai	http://www.tropicos.org/Name/13101109	Fagaceae			石栎	1313	669	dominant	5
Lithocarpus hancei		(Benth.) Rehder	http://www.tropicos.org/Name/13101089	Fagaceae			硬壳柯			very rare	0.001
Litsea coreana		H. Lév.	http://www.tropicos.org/Name/17801746	Lauraceae			朝鲜木姜子	585	106	common	1
Litsea cubeba		(Lour.) Pers.	http://www.tropicos.org/Name/17800835;http://plants.usda.gov/java/profile?symbol=LICU2	Lauraceae			山鸡椒	17	9	less common	0.1
Litsea elongata		(Nees) Hook. f.	http://www.tropicos.org/Name/17800842	Lauraceae			黄丹木姜子	44	19	less common	0.1
Lonicera hypoglauca		Miq.	http://www.tropicos.org/Name/50041229	Caprifoliaceae			菰腺忍冬			very rare	0.001
Lonicera japonica		Thunb.	http://www.tropicos.org/Name/50118144	Caprifoliaceae			忍冬			less common	0.1
Lonicera macranthoides		Hand.-Mazz.	http://www.tropicos.org/Name/50041259	Caprifoliaceae			灰毡毛忍冬			very rare	0.001
Lonicera modesta		Rehder	http://www.tropicos.org/Name/50041080	Caprifoliaceae			下江忍冬			very rare	0.001
Loropetalum chinense		(R. Br.) Oliv.	http://www.tropicos.org/Name/15100094	Hamamelidaceae			檵木	4461		common	1
Lyonia ovalifolia		(Wall.) Drude	http://www.tropicos.org/Name/12302423	Ericaceae			珍珠花	419	90	less common	0.1
Maackia chinensis		Takeda	http://www.tropicos.org/Name/13062976	Fabaceae			马鞍树			very rare	0.001
Machilus grijsii		Hance	http://www.tropicos.org/Name/17805632	Lauraceae			黄绒润楠	449	67	less common	0.1
Machilus leptophylla		Hand.-Mazz.	http://www.tropicos.org/Name/17805642	Lauraceae			薄叶润楠	1		less common	0.1
Machilus pauhoi		Kaneh.	http://www.tropicos.org/Name/17805641	Lauraceae			刨花润楠	2	4	less common	0.1
Machilus thunbergii		Siebold & Zucc.	http://www.tropicos.org/Name/17805663	Lauraceae			红楠	1384	204	common	1
Maesa japonica		(Thunb.) Moritzi & Zoll.	http://www.tropicos.org/Name/22002072	Primulaceae			杜茎山			less common	0.1
Magnolia cylindrica		E.H. Wilson	http://www.tropicos.org/Name/19300345	Magnoliaceae			黄山玉兰	16	3	less common	0.1
Magnolia denudata		Desr.	http://www.tropicos.org/Name/19300048;http://plants.usda.gov/java/profile?symbol=MADE7	Magnoliaceae			玉兰			very rare	0.001
Magnolia officinalis		Rehder & E.H. Wilson	http://www.tropicos.org/Name/19300045	Magnoliaceae			厚朴			very rare	0.001
Mahonia bealei		(Fortune) Carrière	http://www.tropicos.org/Name/3500279	Berberidaceae			阔叶十大功劳	3	2	very rare	0.001
Mallotus japonicus		(L. f.) Müll. Arg.	http://www.tropicos.org/Name/50002228	Euphorbiaceae			野梧桐			less common	0.1
Mallotus repandus		(Rottler) Müll. Arg.	http://www.tropicos.org/Name/12806659	Euphorbiaceae			石岩枫			very rare	0.001
Malus hupehensis		(Pamp.) Rehder	http://www.tropicos.org/Name/27802346;http://plants.usda.gov/java/profile?symbol=MAHU2	Rosaceae			湖北海棠			very rare	0.001
Malus leiocalyca		S.Z. Huang	http://www.tropicos.org/Name/50232768	Rosaceae			光萼海棠	161	5	less common	0.1
Manglietia fordiana		Oliv.	http://www.tropicos.org/Name/19300153	Magnoliaceae			木莲			less common	0.1
Melastoma dodecandrum		Lour.	http://www.tropicos.org/Name/20305169	Melastomataceae			地菍			less common	0.1
Melia azedarach		L.	http://www.tropicos.org/Name/20400345;http://plants.usda.gov/java/profile?symbol=MEAZ	Meliaceae			楝			very rare	0.001
Meliosma flexuosa		Pamp.	http://www.tropicos.org/Name/28200155	Sabiaceae			垂枝泡花树	12	12	less common	0.1
Meliosma oldhamii		Miq.	http://www.tropicos.org/Name/50169911	Sabiaceae			红柴枝	1146	118	common	1
Meliosma rigida		Siebold & Zucc.	http://www.tropicos.org/Name/28200074	Sabiaceae			笔罗子			very rare	0.001
Michelia maudiae		Dunn	http://www.tropicos.org/Name/19300104	Magnoliaceae			深山含笑			very rare	0.001
Michelia skinneriana		Dunn	http://www.tropicos.org/Name/19300085	Magnoliaceae			野含笑	243	2	less common	0.1
Microtropis fokienensis		Dunn	http://www.tropicos.org/Name/6600835	Celastraceae			福建假卫矛			very rare	0.001
Millettia dielsiana		Harms	http://www.tropicos.org/Name/13060030	Fabaceae			香花鸡血藤			less common	0.1
Millettia reticulata		Benth.	http://www.tropicos.org/Name/13035947	Fabaceae			网络鸡血藤			less common	0.1
Morus alba		L.	http://www.tropicos.org/Name/21300010;http://plants.usda.gov/java/profile?symbol=MOAL	Moraceae		cultivated	桑			cultivated	NA
Morus australis		Poir.	http://www.tropicos.org/Name/21301962	Moraceae			鸡桑			very rare	0.001
Morus cathayana		Hemsl.	http://www.tropicos.org/Name/50057507	Moraceae			华桑			very rare	0.001
Mussaenda shikokiana		Makino	http://www.tropicos.org/Name/50300284	Rubiaceae			大叶白纸扇			very rare	0.001
Myrica rubra		(Lour.) Siebold & Zucc.	http://www.tropicos.org/Name/21700085	Myricaceae			杨梅	906	105	common	1
Myrsine stolonifera		(Koidz.) Walker	http://www.tropicos.org/Name/22002100	Primulaceae			光叶铁仔			very rare	0.001
Neolitsea aurata		(Hayata) Koidz.	http://www.tropicos.org/Name/17805029	Lauraceae			新木姜子	9098	131	dominant	5
Nyssa sinensis		Oliv.	http://www.tropicos.org/Name/8700094	Cornaceae			蓝果树		2	very rare	0.001
Orixa japonica		Thunb.	http://www.tropicos.org/Name/28101582	Rutaceae			臭常山			very rare	0.001
Ormosia henryi		Prain	http://www.tropicos.org/Name/13044394	Fabaceae			花榈木			very rare	0.001
Osbeckia chinensis		L.	http://www.tropicos.org/Name/20305206	Melastomataceae			金锦香			very rare	0.001
Osmanthus cooperi		Hemsl.	http://www.tropicos.org/Name/23000786	Oleaceae			宁波木犀	185	8	less common	0.1
Osmanthus fragrans		(Thunb.) Lour.	http://www.tropicos.org/Name/23000499	Oleaceae		cultivated	木犀			cultivated	NA
Osmanthus matsumuranus		Hayata	http://www.tropicos.org/Name/23000771	Oleaceae			牛矢果			very rare	0.001
Persea grijsii		(Hance) Kosterm.	http://www.tropicos.org/Name/17803136	Lauraceae			黄绒润楠			less common	0.1
Pertusadina hainanensis		(F.C. How) Ridsdale	http://www.tropicos.org/Name/50085835	Rubiaceae			海南槽裂木	75		less common	0.1
Philadelphus brachybotrys		(Koehne) Koehne	http://www.tropicos.org/Name/50077558	Hydrangeaceae			短序山梅花			very rare	0.001
Phoebe bournei		(Hemsl.) Yen C. Yang	http://www.tropicos.org/Name/17802933	Lauraceae			闽楠			very rare	0.001
Phoebe sheareri		(Hemsl.) Gamble	http://www.tropicos.org/Name/17801847	Lauraceae			紫楠			very rare	0.001
Photinia beauverdiana		C.K. Schneid.	http://www.tropicos.org/Name/27806975	Rosaceae			中华石楠	34	2	less common	0.1
Photinia glabra		(Thunb.) Franch. & Sav.	http://www.tropicos.org/Name/100351666	Rosaceae			光叶石楠	782	32	less common	0.1
Photinia parvifolia		(E. Pritz.) C.K. Schneid.	http://www.tropicos.org/Name/27807024	Rosaceae			小叶石楠		20	less common	0.1
Photinia serrulata		Franch. & Sav.	http://www.tropicos.org/Name/100351667	Rosaceae			石楠			very rare	0.001
Photinia villosa		(Thunb.) DC.	http://www.tropicos.org/Name/27806161;http://plants.usda.gov/java/profile?symbol=PHVI81	Rosaceae			毛叶石楠			very rare	0.001
Phyllanthus glaucus		Wall. ex Müll. Arg.	http://www.tropicos.org/Name/12803530	Phyllanthaceae			青灰叶下珠	2		very rare	0.001
Phyllanthus urinaria		L.	http://www.tropicos.org/Name/12800361;http://plants.usda.gov/java/profile?symbol=PHUR	Phyllanthaceae			叶下珠			very rare	0.001
Picrasma quassioides		(D. Don) Benn.	http://www.tropicos.org/Name/50049632;http://plants.usda.gov/java/profile?symbol=PIQU3	Simaroubaceae			苦树	6	1	very rare	0.001
Pieris formosa		(Wall.) D. Don	http://www.tropicos.org/Name/12304405	Ericaceae			美丽马醉木	1259	3	less common	0.1
Pieris japonica		(Thunb.) D. Don ex G. Don	http://www.tropicos.org/Name/12303159;http://plants.usda.gov/java/profile?symbol=PIJA3	Ericaceae			马醉木	2	3	less common	0.1
Pieris taiwanensis		Hayata	http://www.tropicos.org/Name/12304400	Ericaceae			马醉木		3	very rare	0.001
Pinus massoniana		D. Don	http://www.tropicos.org/Name/24900389	Pinaceae	y		马尾松	2061	436	dominant	5
Pinus taiwanensis		Hayata	http://www.tropicos.org/Name/24900971	Pinaceae	y		黄山松		50	dominant	5
Pistacia chinensis		Bunge	http://www.tropicos.org/Name/1300808;http://plants.usda.gov/java/profile?symbol=PICH4	Anacardiaceae			黄连木			very rare	0.001
Pittosporum illicioides		Makino	http://www.tropicos.org/Name/25100265	Pittosporaceae			海金子			less common	0.1
Platycarya strobilacea		Siebold & Zucc.	http://www.tropicos.org/Name/16700112;http://plants.usda.gov/java/profile?symbol=PLST9	Juglandaceae			化香树	89	117	common	1
Pleioblastus amarus		(Keng) Keng f.	http://www.tropicos.org/Name/25541099	Poaceae			苦竹		416	common	1
Podocarpus macrophyllus		(Thunb.) Sweet	http://www.tropicos.org/Name/25600047;http://plants.usda.gov/java/profile?symbol=POMA32	Podocarpaceae	y	cultivated	罗汉松			cultivated	NA
Podocarpus nagi		(Thunb.) Pilg.	http://www.tropicos.org/Name/50096050	Podocarpaceae	y	cultivated	竹柏			cultivated	NA
Polygala arillata		Buch.-Ham. ex D. Don	http://www.tropicos.org/Name/50001871	Polygalaceae			荷包山桂花			very rare	0.001
Populus adenopoda		Maxim.	http://www.tropicos.org/Name/28300932	Salicaceae			响叶杨			very rare	0.001
Pourthiaea hirsuta	Photinia hirsuta	(Hand.-Mazz.) H. Iketani & H. Ohashi	http://www.tropicos.org/Name/50231941	Rosaceae			褐毛石楠		1	very rare	0.001
Premna microphylla		Turcz.	http://www.tropicos.org/Name/33702127	Lamiaceae			豆腐柴	21	2	less common	0.1
Prunus discoidea	Prunus discoides	Yu et Li		Rosaceae			迎春樱			less common	0.1
Prunus mume		(Siebold) Siebold & Zucc.	http://www.tropicos.org/Name/27803569	Rosaceae			梅			very rare	0.001
Prunus persica		(L.) Batsch	http://www.tropicos.org/Name/27801115;http://plants.usda.gov/java/profile?symbol=PRPE3	Rosaceae			桃			very rare	0.001
Prunus phaeosticta		(Hance) Maxim.	http://www.tropicos.org/Name/27805974	Rosaceae			腺叶桂樱			very rare	0.001
Prunus salicina		Lindl.	http://www.tropicos.org/Name/27803679;http://plants.usda.gov/java/profile?symbol=PRSA3	Rosaceae			李			very rare	0.001
Prunus schneideriana		Koehne	http://www.tropicos.org/Name/27805848	Rosaceae			浙闽樱桃		18	less common	0.1
Prunus serrulata		Lindl.	http://www.tropicos.org/Name/27803783;http://plants.usda.gov/java/profile?symbol=PRSE3	Rosaceae			山樱花			very rare	0.001
Prunus spinulosa	Laurocerasus spinulosa	Siebold & Zucc.	http://www.tropicos.org/Name/27803685	Rosaceae			刺叶桂樱		4	less common	0.1
Prunus undulata		Buch.-Ham. ex D. Don	http://www.tropicos.org/Name/27805939	Rosaceae			尖叶桂樱			very rare	0.001
Pseudolarix kaempferi		Gordon	http://www.tropicos.org/Name/24901503	Pinaceae	y	cultivated	金钱松			cultivated	NA
Pterocarya insignis		Rehder & E.H. Wilson	http://www.tropicos.org/Name/16700216	Juglandaceae			华西枫杨			very rare	0.001
Pterocarya stenoptera		C. DC.	http://www.tropicos.org/Name/16700204;http://plants.usda.gov/java/profile?symbol=PTST80	Juglandaceae			枫杨			very rare	0.001
Pyrus calleryana		Decne.	http://www.tropicos.org/Name/27805368;http://plants.usda.gov/java/profile?symbol=PYCA80	Rosaceae			豆梨			very rare	0.001
Quercus acutissima		Carruth.	http://www.tropicos.org/Name/13100182	Fagaceae			麻栎			very rare	0.001
Quercus fabri		Hance	http://www.tropicos.org/Name/13100402	Fagaceae			白栎			common	1
Quercus myrsinifolia	Cyclobalanopsis myrsinaefolia	Blume	http://www.tropicos.org/Name/13101307	Fagaceae			细叶青冈		108	less common	0.1
Quercus phillyraeoides	Quercus phillyreoides	A. Gray	http://www.tropicos.org/Name/13101451	Fagaceae			乌冈栎			less common	0.1
Quercus serrata		Thunb.	http://www.tropicos.org/Name/13101356;http://plants.usda.gov/java/profile?symbol=QUSE2	Fagaceae			枹栎	3508	1352	dominant	5
Quercus variabilis		Blume	http://www.tropicos.org/Name/13100186	Fagaceae		cultivated	栓皮栎			cultivated	NA
Randia cochinchinensis		(Lour.) Merr.	http://www.tropicos.org/Name/50058547	Rubiaceae			茜树		1	very rare	0.001
Rhamnella franguloides		(Maxim.) Weberb.	http://www.tropicos.org/Name/27501244	Rhamnaceae			猫乳			very rare	0.001
Rhamnus crenata		Siebold & Zucc.	http://www.tropicos.org/Name/27501350	Rhamnaceae			长叶冻绿	54	1	less common	0.1
Rhamnus utilis		Decne.	http://www.tropicos.org/Name/27500856;http://plants.usda.gov/java/profile?symbol=RHUT80	Rhamnaceae			冻绿			very rare	0.001
Rhaphiolepis indica		(L.) Lindl. ex Ker	http://www.tropicos.org/Name/27807209	Rosaceae			石斑木	1995	209	common	1
Rhododendron fortunei		Lindl.	http://www.tropicos.org/Name/50060086	Ericaceae			云锦杜鹃			very rare	0.001
Rhododendron latoucheae		Franch.	http://www.tropicos.org/Name/50060696	Ericaceae			鹿角杜鹃	2806		common	1
Rhododendron mariesii		Hemsl. & E.H. Wilson	http://www.tropicos.org/Name/12305056	Ericaceae			满山红		10	common	1
Rhododendron ovatum		(Lindl.) Planch. ex Maxim.	http://www.tropicos.org/Name/50060643	Ericaceae			马银花	10793	539	dominant	5
Rhododendron simiarum		Hance	http://www.tropicos.org/Name/12305072	Ericaceae			猴头杜鹃			common	1
Rhododendron simsii		Planch.	http://www.tropicos.org/Name/50054234	Ericaceae			杜鹃花	4720	1024	dominant	5
Rhus chinensis		Mill.	http://www.tropicos.org/Name/1300863;http://plants.usda.gov/java/profile?symbol=RHCH9	Anacardiaceae			盐麸木			common	1
Rhus hypoleuca		Champ. ex Benth.	http://www.tropicos.org/Name/1301176	Anacardiaceae			白背麸杨	199	91	less common	0.1
Rosa bracteata		J.C. Wendl.	http://www.tropicos.org/Name/27801135;http://plants.usda.gov/java/profile?symbol=ROBR	Rosaceae			硕苞蔷薇			very rare	0.001
Rosa cymosa		Tratt.	http://www.tropicos.org/Name/27803785	Rosaceae			小果蔷薇			less common	0.1
Rosa henryi		Boulenger	http://www.tropicos.org/Name/27807329	Rosaceae			软条七蔷薇			less common	0.1
Rosa laevigata		Michx.	http://www.tropicos.org/Name/27801146;http://plants.usda.gov/java/profile?symbol=ROLA	Rosaceae			金樱子			less common	0.1
Rosa multiflora		Thunb.	http://www.tropicos.org/Name/27801148;http://plants.usda.gov/java/profile?symbol=ROMU	Rosaceae			野蔷薇			less common	0.1
Rosa rubus		H. Lév. & Vaniot	http://www.tropicos.org/Name/27807320	Rosaceae			悬钩子蔷薇			very rare	0.001
Rubus amphidasys		Focke	http://www.tropicos.org/Name/27808028	Rosaceae			周毛悬钩子			very rare	0.001
Rubus buergeri		Miq.	http://www.tropicos.org/Name/27808163	Rosaceae			寒莓			common	1
Rubus chingii		Hu	http://www.tropicos.org/Name/27806138	Rosaceae			掌叶覆盆子	2		less common	0.1
Rubus corchorifolius		L. f.	http://www.tropicos.org/Name/27807684	Rosaceae			山莓			less common	0.1
Rubus coreanus		Miq.	http://www.tropicos.org/Name/27800346	Rosaceae			插田泡			very rare	0.001
Rubus hirsutus		Thunb.	http://www.tropicos.org/Name/27806135	Rosaceae			蓬蘽			less common	0.1
Rubus hunanensis		Hand.-Mazz.	http://www.tropicos.org/Name/27808162	Rosaceae			湖南悬钩子			very rare	0.001
Rubus irenaeus		Focke	http://www.tropicos.org/Name/27807547	Rosaceae			灰毛泡			very rare	0.001
Rubus lambertianus		Ser.	http://www.tropicos.org/Name/27806139	Rosaceae			高粱泡			less common	0.1
Rubus parvifolius		L.	http://www.tropicos.org/Name/27803708	Rosaceae			茅莓			less common	0.1
Rubus pungens		Cambess.	http://www.tropicos.org/Name/27806144	Rosaceae			针刺悬钩子			very rare	0.001
Rubus reflexus		Ker Gawl.	http://www.tropicos.org/Name/27807543	Rosaceae			锈毛莓			very rare	0.001
Rubus swinhoei		Hance	http://www.tropicos.org/Name/27806282	Rosaceae			木莓			less common	0.1
Rubus tephrodes		Hance	http://www.tropicos.org/Name/27806242	Rosaceae			灰白毛莓			very rare	0.001
Rubus trianthus		Focke	http://www.tropicos.org/Name/27807724	Rosaceae			三花悬钩子			less common	0.1
Sabia campanulata		Wall.	http://www.tropicos.org/Name/28200193	Sabiaceae			钟花清风藤			very rare	0.001
Sabia japonica		Maxim.	http://www.tropicos.org/Name/28200221	Sabiaceae			清风藤			less common	0.1
Sabia swinhoei		Hemsl.	http://www.tropicos.org/Name/28200238	Sabiaceae			尖叶清风藤			very rare	0.001
Sageretia thea		(Osbeck) M.C. Johnst.	http://www.tropicos.org/Name/27500996;http://plants.usda.gov/java/profile?symbol=SATH5	Rhamnaceae			雀梅藤			very rare	0.001
Salix babylonica		L.	http://www.tropicos.org/Name/28300082	Salicaceae		cultivated	垂柳			cultivated	NA
Sambucus williamsii		Hance	http://www.tropicos.org/Name/6000520	Adoxaceae			接骨木			very rare	0.001
Sapindus mukorossi		Gaertn.	http://www.tropicos.org/Name/28601620;http://plants.usda.gov/java/profile?symbol=SAMU6	Sapindaceae			无患子			very rare	0.001
Sapium discolor		(Champ. ex Benth.) Müll. Arg.	http://www.tropicos.org/Name/12806661	Euphorbiaceae			山乌桕			very rare	0.001
Sapium japonicum		(Siebold & Zucc.) Pax & K. Hoffm.	http://www.tropicos.org/Name/50064925	Euphorbiaceae			白木乌桕	5		very rare	0.001
Sapium sebiferum		(L.) Dum. Cours.	http://www.tropicos.org/Name/100254584	Euphorbiaceae			乌桕			very rare	0.001
Sassafras tzumu		(Hemsl.) Hemsl.	http://www.tropicos.org/Name/17805643	Lauraceae			檫木	4		less common	0.1
Schima superba		Gardner & Champ.	http://www.tropicos.org/Name/31600253	Theaceae			木荷	8514	932	dominant	5
Schoepfia jasminodora		Siebold & Zucc.	http://www.tropicos.org/Name/22900274	Schoepfiaceae			青皮木			very rare	0.001
Securinega suffruticosa		(Pall.) Rehder	http://www.tropicos.org/Name/12805402	Phyllanthaceae			一叶萩			very rare	0.001
Serissa foetida	Serissa serissoides	(L. f.) Lam.	http://www.tropicos.org/Name/27900239	Rubiaceae			六月雪			very rare	0.001
Skimmia reevesiana		(Fortune) Fortune	http://www.tropicos.org/Name/50064907	Rutaceae			茵芋			very rare	0.001
Sloanea sinensis		(Hance) Hemsl.	http://www.tropicos.org/Name/11700302	Elaeocarpaceae			猴欢喜	43		less common	0.1
Sorbus alnifolia		(Siebold & Zucc.) C. Koch	http://www.tropicos.org/Name/27805192	Rosaceae			水榆花楸			very rare	0.001
Sorbus dunnii		Rehder	http://www.tropicos.org/Name/27808345	Rosaceae			棕脉花楸		2	less common	0.1
Sorbus folgneri		(C.K. Schneid.) Rehder	http://www.tropicos.org/Name/27808342	Rosaceae			石灰花楸	420	88	less common	0.1
Sorbus hemsleyi		(C.K. Schneid.) Rehder	http://www.tropicos.org/Name/27806167	Rosaceae			江南花楸			very rare	0.001
Spiraea blumei		G. Don	http://www.tropicos.org/Name/27808502	Rosaceae			绣球绣线菊			very rare	0.001
Spiraea cantoniensis		Lour.	http://www.tropicos.org/Name/27802468;http://plants.usda.gov/java/profile?symbol=SPCA10	Rosaceae			麻叶绣线菊			very rare	0.001
Spiraea chinensis		Maxim.	http://www.tropicos.org/Name/27808522	Rosaceae			中华绣线菊			less common	0.1
Spiraea japonica		L. f.	http://www.tropicos.org/Name/27801441;http://plants.usda.gov/java/profile?symbol=SPJA	Rosaceae			粉花绣线菊			very rare	0.001
Spiraea prunifolia		Siebold & Zucc.	http://www.tropicos.org/Name/27801445;http://plants.usda.gov/java/profile?symbol=SPPR	Rosaceae			李叶绣线菊			very rare	0.001
Spiraea vanhouttei		(Briot) Carrière	http://plants.usda.gov/java/profile?symbol=SPVA2	Rosaceae			菱叶绣线菊			very rare	0.001
Stachyurus chinensis		Franch.	http://www.tropicos.org/Name/30000001	Stachyuraceae			中国旌节花			less common	0.1
Stauntonia hexaphylla		Decne.	http://www.tropicos.org/Name/50130160	Lardizabalaceae			日本野木瓜			very rare	0.001
Stephanandra chinensis		Hance	http://www.tropicos.org/Name/27808546	Rosaceae			华空木			very rare	0.001
Stewartia sinensis		Rehder & E.H. Wilson	http://www.tropicos.org/Name/50050655	Theaceae			紫茎			very rare	0.001
Styrax calvescens		Perkins	http://www.tropicos.org/Name/30800243	Styracaceae			灰叶安息香			very rare	0.001
Styrax dasyanthus		Perkins	http://www.tropicos.org/Name/30800244	Styracaceae			垂珠花	113	22	less common	0.1
Styrax faberi		Perkins	http://www.tropicos.org/Name/30800279	Styracaceae			白花龙			very rare	0.001
Styrax japonicus		Siebold & Zucc.	http://www.tropicos.org/Name/30800215;http://plants.usda.gov/java/profile?symbol=STJA5	Styracaceae			野茉莉			very rare	0.001
Styrax odoratissimus		Champ. ex Benth.	http://www.tropicos.org/Name/30800233	Styracaceae			芬芳安息香		50	less common	0.1
Styrax suberifolius		Hook. & Arn.	http://www.tropicos.org/Name/30800249	Styracaceae			栓叶安息香	2		very rare	0.001
Styrax wuyuanensis		S.M. Hwang	http://www.tropicos.org/Name/30800241	Styracaceae			婺源安息香		2	very rare	0.001
Symplocos anomala		Brand	http://www.tropicos.org/Name/30900329	Symplocaceae			薄叶山矾	253	110	common	1
Symplocos chinensis		(Lour.) Druce	http://www.tropicos.org/Name/30900106	Symplocaceae			华山矾			very rare	0.001
Symplocos heishanensis		Hayata	http://www.tropicos.org/Name/30900392	Symplocaceae			海桐山矾		1	very rare	0.001
Symplocos lancifolia		Siebold & Zucc.	http://www.tropicos.org/Name/30900223	Symplocaceae			光叶山矾			very rare	0.001
Symplocos laurina		(Retz.) Wall. ex G. Don	http://www.tropicos.org/Name/30900241	Symplocaceae			黄牛奶树			very rare	0.001
Symplocos oblongifolia										very rare	0.001
Symplocos paniculata		Miq.	http://www.tropicos.org/Name/30900105	Symplocaceae			白檀	9	16	less common	0.1
Symplocos phyllocalyx		C.B. Clarke	http://www.tropicos.org/Name/30900320	Symplocaceae			光亮山矾			very rare	0.001
Symplocos setchuensis		Brand	http://www.tropicos.org/Name/30900312	Symplocaceae			光亮山矾		2	very rare	0.001
Symplocos stellaris		Brand	http://www.tropicos.org/Name/30900261	Symplocaceae			老鼠矢	629	56	less common	0.1
Symplocos sumuntia		Buch.-Ham. ex D. Don	http://www.tropicos.org/Name/30900361	Symplocaceae			山矾	56	60	common	1
Syzygium buxifolium		Hook. & Arn.	http://www.tropicos.org/Name/22107534	Myrtaceae			赤楠	3428	162	common	1
Tarenna mollissima		(Hook. & Arn.) B.L. Rob.	http://www.tropicos.org/Name/50002000	Rubiaceae			白花苦灯笼	146	2	less common	0.1
Taxodium distichum		(L.) Rich.	http://www.tropicos.org/Name/31300230;http://plants.usda.gov/java/profile?symbol=TADI2	Taxodiaceae	y	cultivated	落羽杉			cultivated	NA
Taxus chinensis		(Pilg.) Rehder	http://www.tropicos.org/Name/50055198	Taxaceae	y		紫杉			very rare	0.001
Ternstroemia gymnanthera		(Wight & Arn.) Bedd.	http://www.tropicos.org/Name/50136862	Pentaphylacaceae			厚皮香	3177	94	common	1
Tilia endochrysea		Hand.-Mazz.	http://www.tropicos.org/Name/32200823	Malvaceae			白毛椴	1	4	less common	0.1
Toona ciliata		M. Roem.	http://www.tropicos.org/Name/20400348	Meliaceae			红椿			very rare	0.001
Toona sinensis		(A. Juss.) M. Roem.	http://www.tropicos.org/Name/20400497	Meliaceae			香椿			very rare	0.001
Torreya grandis		Fortune ex Lindl.	http://www.tropicos.org/Name/31200052	Taxaceae	y		榧树			very rare	0.001
Toxicodendron succedaneum		(L.) Kuntze	http://www.tropicos.org/Name/1301242;http://plants.usda.gov/java/profile?symbol=TOSU	Anacardiaceae			野漆	335	73	common	1
Toxicodendron sylvestre		(Siebold & Zucc.) Kuntze	http://www.tropicos.org/Name/1301240	Anacardiaceae			木蜡树		1	less common	0.1
Toxicodendron trichocarpum		(Miq.) Kuntze	http://www.tropicos.org/Name/1300834	Anacardiaceae			毛漆树		1	very rare	0.001
Trachycarpus fortunei		(Hook.) H. Wendl.	http://www.tropicos.org/Name/2401392;http://plants.usda.gov/java/profile?symbol=TRFO3	Arecaceae			棕榈			very rare	0.001
Trema cannabina		Lour.	http://www.tropicos.org/Name/33300065	Cannabaceae			光叶山黄麻			less common	0.1
Tricalysia dubia		(Lindl.) Ohwi	http://www.tropicos.org/Name/27910092	Rubiaceae			狗骨柴		1	very rare	0.001
Tutcheria microcarpa		Dunn	http://www.tropicos.org/Name/50140725	Theaceae			小果核果茶			very rare	0.001
Ulmus parvifolia		Jacq.	http://www.tropicos.org/Name/33300017;http://plants.usda.gov/java/profile?symbol=ULPA	Ulmaceae			榔榆			very rare	0.001
Vaccinium bracteatum		Thunb.	http://www.tropicos.org/Name/12304497;http://plants.usda.gov/java/profile?symbol=VABR3	Ericaceae			南烛	2326	227	common	1
Vaccinium carlesii		Dunn	http://www.tropicos.org/Name/12304517	Ericaceae			短尾越橘	1803	314	common	1
Vaccinium japonicum		Miq.	http://www.tropicos.org/Name/12304651	Ericaceae			日本扁枝越橘			very rare	0.001
Vaccinium mandarinorum		Diels	http://www.tropicos.org/Name/12304533	Ericaceae			江南越桔		262	common	1
Vernicia fordii		(Hemsl.) Airy Shaw	http://www.tropicos.org/Name/12803531	Euphorbiaceae			油桐			very rare	0.001
Vernicia montana		Lour.	http://www.tropicos.org/Name/12803532;http://plants.usda.gov/java/profile?symbol=VEMO3	Euphorbiaceae			木油桐	1	1	very rare	0.001
Viburnum dilatatum		Thunb.	http://www.tropicos.org/Name/100373995	Adoxaceae			荚蒾			very rare	0.001
Viburnum erosum		Thunb.	http://www.tropicos.org/Name/100373996	Adoxaceae			宜昌荚蒾	352	94	less common	0.1
Viburnum fordiae		Hance	http://www.tropicos.org/Name/6000653	Adoxaceae			南方荚蒾			very rare	0.001
Viburnum plicatum		Thunb.	http://www.tropicos.org/Name/6000184;http://plants.usda.gov/java/profile?symbol=VIPL	Adoxaceae		cultivated	粉团			cultivated	NA
Viburnum propinquum		Hemsl.	http://www.tropicos.org/Name/6000877	Adoxaceae			球核荚蒾			very rare	0.001
Viburnum sempervirens		K. Koch	http://www.tropicos.org/Name/6000772	Adoxaceae			常绿荚蒾	3	1	very rare	0.001
Viburnum setigerum		Hance	http://www.tropicos.org/Name/6000424;http://plants.usda.gov/java/profile?symbol=VISE14	Adoxaceae			茶荚蒾	1		very rare	0.001
Viburnum sympodiale		Graebn.	http://www.tropicos.org/Name/6000853	Adoxaceae			合轴荚蒾			very rare	0.001
Vitex negundo		L.	http://www.tropicos.org/Name/33700563;http://plants.usda.gov/java/profile?symbol=VINE2	Lamiaceae			黄荆			less common	0.1
Weigela japonica		Thunb.	http://www.tropicos.org/Name/6001019	Caprifoliaceae			半边月		2	less common	0.1
Wikstroemia indica		(L.) C.A. Mey.	http://www.tropicos.org/Name/32000565	Thymelaeaceae			了哥王			very rare	0.001
Wikstroemia monnula		Hance	http://www.tropicos.org/Name/50000214	Thymelaeaceae			北江荛花	56	3	less common	0.1
Xylosma japonica		A. Gray	http://www.tropicos.org/Name/50171686	Salicaceae			柞木			very rare	0.001
Zanthoxylum ailanthoides		Siebold & Zucc.	http://www.tropicos.org/Name/28101770	Rutaceae			椿叶花椒			very rare	0.001
Zanthoxylum armatum		DC.	http://www.tropicos.org/Name/28100038	Rutaceae			竹叶花椒			very rare	0.001
Zanthoxylum austrosinense		C.C. Huang	http://www.tropicos.org/Name/50054980	Rutaceae			岭南花椒			very rare	0.001
Zanthoxylum simulans		Hance	http://www.tropicos.org/Name/28101583;http://plants.usda.gov/java/profile?symbol=ZASI2	Rutaceae			野花椒			very rare	0.001
Zelkova schneideriana		Hand.-Mazz.	http://www.tropicos.org/Name/33300228	Ulmaceae			大叶榉树			very rare	0.001
Zelkova serrata		(Thunb.) Makino	http://www.tropicos.org/Name/33300215;http://plants.usda.gov/java/profile?symbol=ZESE80	Ulmaceae			光叶榉树			very rare	0.001
