# Supplementary material for: Phylogenetic turnover during subtropical forest succession across environmental and phylogenetic scales
Source: Ecol Evol. 2017 Nov 15;7(24):11079–91. doi: 10.1002/ece3.3564 (PMC5743486; doi:10.1002/ece3.3564)
Supplement: Supplementary file 3 [file ECE3-7-11079-s003.tre]

(((Pseudolarix_kaempferi:0.03301381,(Pinus_massoniana:0.00786245,Pinus_taiwanensis:0.01002276):0.09225174):0.12255063,((Podocarpus_nagi:0.03806258,Podocarpus_macrophyllus:0.05239273):0.22776939,(((Cephalotaxus_fortunei:0.00716467,Cephalotaxus_sinensis:0.00456175):0.07466258,(Torreya_grandis:0.07675736,Taxus_chinensis:0.08691772):0.00797977):0.01106342,(Cunninghamia_lanceolata:0.03519058,((Juniperus_formosana:0.00190648,Juniperus_chinensis:0.00444976):0.06842325,(Cryptomeria_fortunei:0.01626079,Taxodium_distichum:0.0142262):0.01146295):0.02918575):0.06144306):0.05473025):0.07453822):0.41273658,((Pleioblastus_amarus:0.30278885,Trachycarpus_fortunei:0.05966714):0.11184695,((Illicium_lanceolatum:0.17933874,((Chimonanthus_salicifolius:0.09821251,(Cinnamomum_camphora:0.00861571,((Lindera_erythrocarpa:0.0083316,(Cinnamomum_chekiangense:1.6e-07,Cinnamomum_subavenium:0.00314069):0.0014685):0.0013548,(((Machilus_leptophylla:0.00141107,(Machilus_thunbergii:3e-07,Machilus_grijsii:1e-08):0.00122152):0.00175162,(Machilus_pauhoi:9e-08,(Persea_grijsii:9e-08,(Phoebe_sheareri:0.0039359,Phoebe_bournei:0.00450857):4.6e-07):0.00397642):0.00179959):0.00514775,((Litsea_coreana:0.00435948,Litsea_elongata:0.01121081):0.00660125,((Lindera_glauca:0.0070166,(Sassafras_tzumu:0.00310605,(Lindera_aggregata:0.00706308,(Neolitsea_aurata:0.01287379,Lindera_reflexa:1.75e-06):0.00080639):0.00151513):0.00115467):0.00114796,(Lindera_megaphylla:0.00474019,Litsea_cubeba:0.00201153):0.00098596):5e-08):0.00062434):0.00470698):0.00480034):0.05825263):0.03144281,(Liriodendron_chinense:0.02714533,(Magnolia_officinalis:0.02438033,(Manglietia_fordiana:0.00776321,(Michelia_skinneriana:0.01394533,(Magnolia_cylindrica:0.0010215,Magnolia_denudata:0.00356798):0.01440326):0.00921417):0.01544171):0.01757653):0.06753844):0.01083853):0.00939826,(((Sabia_campanulata:0.0056825,(Sabia_japonica:0.00596052,Sabia_swinhoei:0.00188311):0.01468145):0.06035221,(Meliosma_oldhamii:0.00454253,(Meliosma_flexuosa:0.00150056,Meliosma_rigida:0.00471385):1.3e-07):0.0905917):0.03248686,((((Holboellia_coriacea:0.00322495,Stauntonia_hexaphylla:0.00431867):0.0042948,(Akebia_quinata:0.00455228,Akebia_trifoliata:0.00389144):0.00680901):0.08290814,(Berberis_soulieana:0.01519887,Mahonia_bealei:0.0096315):0.15551157):0.03375164,(Buxus_sinica:0.09228715,((Schoepfia_jasminodora:0.34779318,((((Ternstroemia_gymnanthera:0.01792651,((Eurya_alata:1.5e-07,((Eurya_rubiginosa:0.00102831,Eurya_nitida:1.9e-07):7e-08,(Eurya_hebeclados:8e-08,(Eurya_muricata:0.00105234,Eurya_loquaiana:0):0):0.00110249):0.00491226):0.02019303,(Cleyera_japonica:0.00172415,Adinandra_millettii:0.01431058):0.00880119):0.01506896):0.01341463,(((((Symplocos_lancifolia:0.00205891,((Symplocos_stellaris:1.2e-07,Symplocos_heishanensis:0.01816329):0.00211791,((Symplocos_sumuntia:0.00238685,Symplocos_laurina:0.00315794):0.00104352,(Symplocos_setchuensis:0.00160079,(Symplocos_anomala:0.00124601,Symplocos_phyllocalyx:0.00310183):0.00099899):0.00073107):4e-08):0.00158636):0.00912564,Symplocos_oblongifolia:0.01561,(Symplocos_paniculata:0.00312539,Symplocos_chinensis:0.00071844):0.01306085):0.04823459,(Alniphyllum_fortunei:0.04749715,(Styrax_suberifolius:0.01444161,Styrax_wuyuanensis:0.014810553,(Styrax_faberi:0.01243389,(Styrax_japonicus:1.4e-07,(Styrax_odoratissimus:0.00194195,(Styrax_calvescens:1.7e-07,Styrax_dasyanthus:7e-08):0.0011271):0.00120119):0.00107668):0.0099762):0.07974754):0.02546189):0.00510473,((Tutcheria_microcarpa:0.02079358,(Camellia_sinensis:0.01007735,((Camellia_fraterna:0.00414345,Camellia_cuspidata:1.2e-07):0.00476767,(Camellia_chekiangoleosa:0.00154014,(Camellia_brevistyla:0.00917401,Camellia_oleifera:0.00379561):0.00480591):0.00098675):1.3e-07):0.00362053):0.03358164,(Schima_superba:0.03010766,Stewartia_sinensis:0.01428819):0.00380786):0.02005184):0.00230753,(Maesa_japonica:0.03932158,(Myrsine_stolonifera:0.01984043,(Ardisia_japonica:0.00639298,(Ardisia_hanceana:1.1e-07,(Ardisia_crenata:0.00372175,(Ardisia_brevicaulis:0.00667303,Ardisia_crispa:0.02115891):0.00550468):0.00188856):0.00577062):0.02969883):0.11702712):0.05286497):0.00064539):0.00083677,((Diospyros_rhombifolia:0.01778916,(Diospyros_glaucifolia:0.01121236,(Diospyros_morrisiana:0.00607123,(Diospyros_kaki:0.00204279,Diospyros_oleifera:0.00312776):0.00525728):1.6e-07):0.01114072):0.05374803,((Actinidia_melanandra:0.02014121,(Actinidia_chinensis:0.00375309,(Actinidia_hemsleyana:0.00654757,(Actinidia_callosa:1.07e-06,Actinidia_lanceolata:0.01988044):0.00383891):0.00405521):0.01002065):0.04433964,(Clethra_barbinervis:0.03951744,((((Rhododendron_simsii:0.00845878,Rhododendron_mariesii:0.00518609):0.00258073,(Rhododendron_simiarum:0.00839521,Rhododendron_fortunei:2.2e-07):0.01167115):0.00083607,(Rhododendron_latoucheae:0.00957427,Rhododendron_ovatum:0.01945465):0.00120305):0.03556204,((Vaccinium_bracteatum:0.01286305,Vaccinium_japonicum:0.00826878):0.03465806,Vaccinium_mandarinorum:0.0535667,(Vaccinium_carlesii:0.06190609,(Lyonia_ovalifolia:0.07919864,(Pieris_formosa:0.02165798,(Pieris_japonica:0.00076652,Pieris_taiwanensis:0.00274087):0.01609014):0.01734179):0.001145):0.00823774):0.0275121):0.06804436):0.00856131):0.00943478):0.00147446):0.03497544,(((Camptotheca_acuminata:0.03138386,Nyssa_sinensis:0.02701892):0.03780737,(((Deutzia_glauca:0.03927748,Philadelphus_brachybotrys:0.02280341):0.01299863,((Hydrangea_paniculata:0.00823303,(Hydrangea_chinensis:0.00684564,Hydrangea_angustipetala:0.00191379):3.2e-07):0.00698457,(Hydrangea_anomala:0.01371041,Hydrangea_strigosa:0.00794254):0.00220214):0.02119405):0.03116411,((Alangium_kurzii:0.01414391,Alangium_platanifolium:0.01621585):0.05865887,(Cornus_controversa:0.03539889,Cornus_kousa:0.05181063):0.02479249):0.01320624):0.00193647):0.01251515,(((Gardneria_multiflora:0.07914712,((Serissa_foetida:0.1698988,((Adina_rubella:0.00139335,Pertusadina_hainanensis:0.01308157):0.04755346,(Emmenopterys_henryi:0.02933631,((Tricalysia_dubia:0.03180449,(Randia_cochinchinensis:0.00760971,(Gardenia_jasminoides:0.01667899,Tarenna_mollissima:0.02625278):1.1e-07):0.00454761):0.03166858,Mussaenda_shikokiana:0.04550578):0.00511876):0.01716108):0.00891485):0.00339775,(Coptosapelta_diffusa:0.05311714,Lasianthus_japonicus:0.1544899):0.02161897):0.02512655):0.04313871,(Ehretia_thyrsiflora:0.14027406,((Forsythia_viridissima:0.01290411,((((Osmanthus_matsumuranus:0.01290548,(Osmanthus_cooperi:2.4e-07,Osmanthus_fragrans:0.00588509):0.00559694):0.00591444,(Fraxinus_insularis:8e-08,Fraxinus_chinensis:0.00778952):0.00884108):0.00296082,(Ligustrum_lucidum:0.00222935,Ligustrum_sinense:0.00644764):0.02341229):0.00407695,(Fontanesia_fortunei:0.0081403,Jasminum_sinense:0.06292788):0.00908983):0.002374):0.03028391,(Buddleja_lindleyana:0.03179926,((Callicarpa_japonica:0.00324061,(Callicarpa_bodinieri:0.00942643,(Callicarpa_giraldii:0.00061714,Callicarpa_rubella:0.00532825):0.00302036):0.00571204):0.02245552,(Vitex_negundo:0.02858898,(Premna_microphylla:0.03702189,(Clerodendrum_trichotomum:0.01288707,(Clerodendrum_cyrtophyllum:0.01027935,Clerodendrum_bungei:0.00779901):0.00158425):0.07640489):0.01059865):0.00335781):0.02853622):0.0305499):0.02268822):0.00641039):0.05333616,((Helwingia_japonica:0.06018142,(((Ilex_purpurea:0.0104296,(Ilex_triflora:0.01397176,Ilex_suaveolens:3.8e-07):0.00202403):0.00781487,(Ilex_litseifolia:0.0043615,((Ilex_cornuta:0.00365497,(Ilex_latifolia:3e-08,(Ilex_ficoidea:2e-08,Ilex_buergeri:0.00135688):2e-08):0.00242261):0.00503827,(Ilex_tsoi:0.00699581,(Ilex_wilsonii:0.00392044,(Ilex_macrocarpa:0.0025606,(Ilex_elmerrilliana:0.00638374,Ilex_pubescens:0.00363247):0.0036169):0.00176371):0.00310943):0.00521508):0.00146615):9.16e-06):0.00160029,(Ilex_rotunda:0.01467139,Ilex_micrococca:0.00496465):0.00157692):0.04415088):0.03434149,((Pittosporum_illicioides:0.07543953,((Aralia_chinensis:0,(Aralia_dasyphylla:1.1e-07,Aralia_echinocaulis:0.00289333):0.00288712):0.03717078,(Dendropanax_dentiger:0.00588763,(Acanthopanax_trifoliatus:0.00707487,Eleutherococcus_gracilistylus:0.00115195):0.00442359):0.00207658):0.02543684):0.03566341,((Sambucus_williamsii:0.05437133,(Viburnum_sympodiale:0.00766338,(Viburnum_propinquum:0.00892799,((Viburnum_dilatatum:8e-08,((Viburnum_fordiae:0,Viburnum_sempervirens:0.00099582):2.66e-06,(Viburnum_setigerum:1e-07,Viburnum_erosum:1.25e-06):0.00109524):0.00228469):0.01741635,Viburnum_plicatum:0.01541449):0.00132189):0.00095735):0.01691406):0.01613425,(Abelia_chinensis:0.04082011,(Weigela_japonica:0.02488645,(Lonicera_japonica:0.0012513,(Lonicera_macranthoides:4e-08,(Lonicera_hypoglauca:0.0018105,Lonicera_modesta:0.00280598):0.00089763):0.00273919):0.0597339):0.00598645):0.04680149):0.00670119):0.03266484):0.00347781):0.00975545):0.00149999):0.01945414):0.00411092,((Itea_chinensis:0.08304533,((Daphniphyllum_macropodum:0,Daphniphyllum_oldhamii:0.05943802):0.06504317,((Liquidambar_acalycina:0.00300323,Liquidambar_formosana:0.01405031):0.0459605,((Distylium_myricoides:0.01233421,Hamamelis_mollis:9e-08):0.00513155,(Loropetalum_chinense:0.01484231,(Corylopsis_glandulifera:0.00258863,Corylopsis_sinensis:0.00291311):0.01881846):0.0061139):0.02367938):0.00277131):0.00533249):0.00963886,((Euscaphis_japonica:0.0348947,Stachyurus_chinensis:0.01706161):0.05410961,((((((((Carpinus_viminea:0.00431748,Carpinus_londoniana:0.00194686):0.03238295,Betula_luminifera:0.01591134):0.02733176,(Myrica_rubra:0.0502295,(Cyclocarya_paliurus:0.06077165,(Platycarya_strobilacea:0.02301827,((Pterocarya_insignis:1.3e-07,Pterocarya_stenoptera:0.00500828):0.00504521,Juglans_cathayensis:0.01354474):0.00142925):0.00585428):0.04666191):0.00620103):0.02342242,((Quercus_serrata:0.00138298,((Lithocarpus_cleistocarpus:0.00896688,((Castanea_henryi:1e-08,(Castanea_mollissima:1e-08,Castanea_seguinii:0.00357337):1e-08):0.00610816,(Castanopsis_eyrei:0.00080767,(Castanopsis_carlesii:0.00122103,(Castanopsis_fargesii:0.00395044,(Castanopsis_tibetana:0.00425723,Castanopsis_sclerophylla:1.2e-07):0.00595158):0.00091175):0.00093027):0.00093177):0.00143258):1.1e-07,((Lithocarpus_hancei:0.00853186,Lithocarpus_glaber:0.00236772):0.00233769,((Quercus_phillyraeoides:0.00688248,(Quercus_variabilis:0.00054614,Quercus_acutissima:0.00062968):0.00284462):0.00436389,(Cyclobalanopsis_gracilis:6e-08,(Cyclobalanopsis_stewardiana:0,(Cyclobalanopsis_glauca:0,(Quercus_myrsinifolia:4e-08,(Quercus_fabri:0.0049477,Cyclobalanopsis_nubium:0.00034311):0.00040462):0.00058983):1.1e-07):6e-08):0.00496476):0.00169172):0.00067982):0.00222026):0.06127727,(Fagus_engleriana:0.0014662,(Fagus_longipetiolata:0.00292422,Fagus_lucida:0.00738297):0.00141798):0.03888319):0.02634874):0.0711091,((((Rubus_swinhoei:6e-08,(Rubus_lambertianus:0.0058447,(Rubus_reflexus:0.00947155,(((Rubus_buergeri:0.00880701,Rubus_parvifolius:0.00034693):0.00625472,(Rubus_coreanus:0.00585029,(Rubus_amphidasys:0,(Rubus_pungens:0,(Rubus_hunanensis:0.00291112,(Rubus_irenaeus:0,(Rubus_corchorifolius:0.01194067,(Rubus_trianthus:0.00287543,(Rubus_hirsutus:0.02002541,Rubus_chingii:0.01535544):0.00673594):0.00430538):0.00432281):0):1.2e-07):1e-07):1.3e-07):1.6e-07):4.3e-07,Rubus_tephrodes:0):0.00099195):0.00267921):6e-08):0.01246366,(Rosa_bracteata:2e-08,(Rosa_cymosa:0.00216273,(Rosa_laevigata:0.00063938,(Rosa_henryi:0.00074522,(Rosa_multiflora:0.0024136,Rosa_rubus:4e-08):0.00080485):0.00128886):0.00086598):2e-08):0.02078152):0.05422557,((Kerria_japonica:0.03801193,(((Spiraea_blumei:5e-08,Spiraea_chinensis:0.00074086):0.00089451,(Spiraea_japonica:1.4e-07,Spiraea_prunifolia:5e-08):0.00284302):0.00210642,(Spiraea_cantoniensis:1.23e-06,Spiraea_vanhouttei:0.01464417):0.00450602):0.04410353):0.00151505,((Sorbus_hemsleyi:0.00576044,(((((Sorbus_dunnii:0.00282639,(Malus_leiocalyca:0.00614948,(Sorbus_alnifolia:1.6e-07,Sorbus_folgneri:0.00201496):0.00566352):0.00016565):0.00409874,(Pourthiaea_hirsuta:0.01107526,(Photinia_beauverdiana:0.00485044,(Photinia_parvifolia:8e-08,Photinia_villosa:0.00490609):0.00154674):0.00285311):0.00555964):8e-08,(Amelanchier_asiatica:0.03230987,Rhaphiolepis_indica:0.01709411):0.00169691):0.00138135,((Photinia_glabra:0.01287564,Photinia_serrulata:0.00368038):0.00338716,Malus_hupehensis:0.00743907):0.00114171):0.00072294,(Crataegus_cuneata:0.00339252,Pyrus_calleryana:0.04631348):0.00786743):2.5e-07):0.02734948,(Stephanandra_chinensis:0.02717143,(Prunus_phaeosticta:0.01919276,((Prunus_spinulosa:0.01984676,((Prunus_schneideriana:0.00217118,(Cerasus_campanulata:0.01354409,(Prunus_undulata:0.00289754,Prunus_serrulata:5.5e-07):0.00139781):0.00323869):0.00329951,Prunus_discoidea:5.67e-06):0.00556945):0.00389123,(Prunus_salicina:0.01297807,(Prunus_mume:0.01094172,Prunus_persica:0.00892726):0.0045765):0.00780727):0.00634047):0.0223726):0.00630285):0.00151812):0.01577246):0.03714394,((Elaeagnus_pungens:0.00552146,(Elaeagnus_umbellata:0,(Elaeagnus_glabra:0,Elaeagnus_multiflora:0.00285678):1.4e-07):0.00571008):0.13988867,(((Ulmus_parvifolia:0.00974452,(Zelkova_serrata:0.01662097,Zelkova_schneideriana:0.00106682):0.02306944):0.09011531,(((Morus_alba:0.01771607,(Morus_australis:0.00416013,Morus_cathayana:0):0.00305435):0.04768748,(Broussonetia_papyrifera:0.04262019,((Ficus_erecta:0.00277212,Ficus_sarmentosa:0.00563824):0.0053756,(Ficus_heteromorpha:2.5e-07,(Ficus_pumila:0.00566338,Ficus_pandurata:7e-08):2e-07):2.5e-07):0.03771926):0.02286251):0.0343312,(Aphananthe_aspera:0.05539203,(Trema_cannabina:0.12418818,(Celtis_biondii:0.01086253,Celtis_tetrandra:0.00611537):0.06672871):0.01774397):0.00817313):0.01292201):0.01520925,(((Rhamnus_utilis:0.02196386,(Sageretia_thea:0.02708257,Rhamnus_crenata:0.01788079):0.00385237):0.01061823,(Rhamnella_franguloides:0.0259074,Berchemia_huana:0.00247757):0.00486628):0.0437206,(Hovenia_dulcis:0.00916798,Hovenia_trichocarpa:0.0058946):0.06222283):0.01818689):0.00481119):0.01464362):0.02308775):0.00605321,(((Elaeocarpus_decipiens:0.01230284,Elaeocarpus_japonicus:0.00334332):0.05566473,(Elaeocarpus_chinensis:5.6e-07,Sloanea_sinensis:0):0.02394625):0.06592321,((Microtropis_fokienensis:0.084607,((Euonymus_fortunei:0.01252324,(((Euonymus_carnosus:0.01435699,Euonymus_alatus:0.00583574):0.00429046,(Euonymus_myrianthus:0.00271412,Euonymus_oblongifolius:0.00456648):0.00631788):0.00383536,(Euonymus_centidens:0.00942671,Euonymus_oxyphyllus:0.00269598):8e-08):0.00390856):0.01650931,(Celastrus_rosthornianus:0.01032234,(Celastrus_gemmatus:0.00321714,(Celastrus_angulatus:0.01397535,(Celastrus_stylosus:1e-08,(Celastrus_aculeatus:0.00284396,Celastrus_oblanceifolius:0.00284708):0.00569424):1e-08):0.00575613):0.00189821):0.01744727):0.03643651):0.08591691,(((Vernicia_fordii:1.5e-07,Vernicia_montana:0.00734298):0.05388842,((Mallotus_japonicus:0.0103897,Mallotus_repandus:0.01051767):0.0634795,(Sapium_japonicum:0.02097783,(Sapium_sebiferum:0.00872703,Sapium_discolor:0.01857245):0.00377355):0.041936):0.00781479):0.02751102,((Xylosma_japonica:0.02276185,(Idesia_polycarpa:0.01713882,(Salix_babylonica:0.0450649,Populus_adenopoda:0.01984891):0.01271954):0.01507206):0.07466225,((Bischofia_polycarpa:0.04991584,Antidesma_japonicum:0.08379813):0.02687655,(Securinega_suffruticosa:0.06829653,(Phyllanthus_glaucus:0.02802624,(Glochidion_puberum:0.03037514,Phyllanthus_urinaria:0.04665387):0.02055727):0.06086436):0.01768308):0.02587246):0.0038251):0.03448346):0.00911481):0.01936033):0.01857514,(Polygala_arillata:0.11879481,(((Gleditsia_sinensis:0.02861954,Gymnocladus_chinensis:0.09551922):0.0319877,(Caesalpinia_decapetala:0.06790442,(Michelia_maudiae:0.13493878,(Albizia_julibrissin:0.00092321,Albizia_kalkora:0):0.03929229):0.03973778):0.00908942):0.01229388,((Dalbergia_hupeana:0.10724364,(Euchresta_japonica:0.08864446,((Indigofera_decora:0.10672963,(Campylotropis_macrocarpa:0.02496289,((Lespedeza_floribunda:1e-07,Lespedeza_dunnii:0.00569684):0.00325251,(Lespedeza_cyrtobotrya:0.00284426,(Lespedeza_buergeri:0.0085766,Lespedeza_formosa:0.00295691):3.7e-07):0.00934088):0.01516186):0.11616382):0.02865272,(Millettia_reticulata:0.032007,(Caragana_sinica:0.05564267,Millettia_dielsiana:0.04456646):0.01268412):0.03498625):0.01141207):0.00624426):0.0035497,(Cladrastis_wilsonii:0.01892179,(Ormosia_henryi:0.04512996,Maackia_chinensis:0.09530798):0.00151823):0.00398425):0.04189013):0.04107408):0.09119692):0.03517652,(((Melastoma_dodecandrum:0.01010348,Osbeckia_chinensis:5.9e-07):0.2406798,Syzygium_buxifolium:0.06854345):0.06880607,((((Melia_azedarach:0.05084057,(Toona_ciliata:0.0083813,Toona_sinensis:0.00399):0.02897555):0.01569611,((Ailanthus_altissima:0.04146743,Picrasma_quassioides:0.03509007):0.01896877,((Zanthoxylum_ailanthoides:0.02117112,(Zanthoxylum_austrosinense:0.00563467,(Zanthoxylum_armatum:0.00607455,(Euodia_faugeaii:0.00300227,Zanthoxylum_simulans:0.00576484):0.00737945):0.01297745):8e-08):0.00406843,(Orixa_japonica:0.02464706,Skimmia_reevesiana:0.01112109):0.00832581):0.04086018):0.00340871):0.0217184,((Choerospondias_axillaris:0.04255673,(Rhus_chinensis:0.00822289,(Pistacia_chinensis:0.01073612,(Rhus_hypoleuca:0.02132257,((Toxicodendron_succedaneum:0.00083113,Toxicodendron_sylvestre:0.00454659):0.0031554,Toxicodendron_trichocarpum:0.01034997):0.00490863):0.00265872):0.00268639):0.03669721):0.0189673,(Sapindus_mukorossi:0.06303865,(Aesculus_chinensis:0.06224079,(Koelreuteria_bipinnata:0.04223195,(Acer_buergerianum:0.00867822,((Acer_elegantulum:5e-08,Acer_cordatum:0.001738,Acer_pubipalmatum:0.001738,(Acer_wilsonii:0.00695179,Acer_olivaceum:1.1e-07):9e-08):0.0094746,(Acer_davidii:0.00946749,(Acer_tataricum:0.01424329,(Acer_mono:0.00705544,Acer_amplum:0.00083024):0.00712379):0.00089849):0.00152225):0.00561453):0.03569229):0.00419923):0.01064362):0.03705774):0.00153534):0.06483696,((Edgeworthia_chrysantha:0.01738732,(Daphne_genkwa:0.03027183,(Wikstroemia_monnula:0.0097697,Wikstroemia_indica:0.01234515):0.00932579):0.0445614):0.10031746,((Firmiana_platanifolia:0.03436366,Tilia_endochrysea:0.00956207):0.00465188,(Hibiscus_syriacus:0.05253983,Abutilon_theophrasti:0.05580716):0.01032459):0.05861429):0.04122524):0.02099885):0.01367173):0.01282795):0.02604367):0.00292354):0.10883583):0.00893457):0.00372185):0.05578587):0.03154198):0.24898544);
