# Supplementary material for: Phylogenetic turnover during subtropical forest succession across environmental and phylogenetic scales
Source: Ecol Evol. 2017 Nov 15;7(24):11079–91. doi: 10.1002/ece3.3564 (PMC5743486; doi:10.1002/ece3.3564)
Supplement: Supplementary file 4 [file ECE3-7-11079-s004.tre]

(((Pseudolarix_kaempferi:183.456277,(Pinus_massoniana:16.774659,Pinus_taiwanensis:16.774659):166.681618)Pinaceae:111.921543,((Podocarpus_nagi:43.609449,Podocarpus_macrophyllus:43.609449):206.157189,(((Cephalotaxus_fortunei:14.156385,Cephalotaxus_sinensis:14.156385):169.673537,(Torreya_grandis:169.70812,Taxus_chinensis:169.70812):14.121802):15.765002,(Cunninghamia_lanceolata:121.939491,((Juniperus_formosana:3.805831,Juniperus_chinensis:3.805831):76.380125,(Cryptomeria_fortunei:51.708328,Taxodium_distichum:51.708328):28.477628):41.753535)Cupressaceae:77.655433):50.171714):45.611182):89.621771,((Pleioblastus_amarus:80.303542,Trachycarpus_fortunei:80.303542):49.696433,((Illicium_lanceolatum:126.728047,((Chimonanthus_salicifolius:108.801028,(Cinnamomum_camphora:56.741988,((Lindera_erythrocarpa:45.678699,(Cinnamomum_chekiangense:35.45558,Cinnamomum_subavenium:35.45558):10.223118):4.20265,(((Machilus_leptophylla:18.387549,(Machilus_thunbergii:0,Machilus_grijsii:0):18.387549):9.875366,(Machilus_pauhoi:22.327637,(Persea_grijsii:10.384968,Phoebe_sheareri:10.384968,Phoebe_bournei:10.384968):11.942669):5.935279):12.80891,((Litsea_coreana:21.962362,Litsea_elongata:21.962362):17.505298,(Lindera_glauca:35.552598,(Sassafras_tzumu:31.154258,(Lindera_aggregata:26.460151,(Neolitsea_aurata:23.609968,Lindera_reflexa:23.609968):2.850183):4.694106):4.398341):3.915062,(Lindera_megaphylla:34.739898,Litsea_cubeba:34.739898):4.727762):1.604166):8.809522):6.86064):52.059041)Laurales:14.958225,(Liriodendron_chinense:82.568978,(Magnolia_officinalis:63.501609,(Manglietia_fordiana:37.404548,(Michelia_skinneriana:24.050612,(Magnolia_cylindrica:4.056896,Magnolia_denudata:4.056896):19.993716):13.353936):26.097062):19.067369):41.190275):2.968793):1.323869,(((Sabia_campanulata:102.661976,(Sabia_japonica:89.196417,Sabia_swinhoei:89.196417):13.465559):18.822606,(Meliosma_oldhamii:79.202806,Meliosma_flexuosa:79.202806,Meliosma_rigida:79.202806):42.281776):3.806547,((((Holboellia_coriacea:7.553891,Stauntonia_hexaphylla:7.553891):7.497629,(Akebia_quinata:5.89421,Akebia_trifoliata:5.89421):9.157311):98.383898,(Berberis_soulieana:33.901045,Mahonia_bealei:33.901045)Berberidaceae:79.534373)Ranunculales:11.564581,(Buxus_sinica:123.985216,((Schoepfia_jasminodora:113.590632,((((Ternstroemia_gymnanthera:83.245403,((Eurya_alata:23.65228,(Eurya_rubiginosa:8.428849,Eurya_nitida:8.428849,(Eurya_hebeclados:3.381314,Eurya_muricata:3.381314,Eurya_loquaiana:3.381314):5.047535):15.223431):38.162368,(Cleyera_japonica:37.856144,Adinandra_millettii:37.856144):23.958503):21.430756):13.55839,(((((Symplocos_lancifolia:24.180075,((Symplocos_stellaris:17.230975,Symplocos_heishanensis:17.230975):3.46427,(Symplocos_sumuntia:16.368045,Symplocos_laurina:16.368045):4.327201,(Symplocos_setchuensis:17.444885,(Symplocos_anomala:11.984415,Symplocos_phyllocalyx:11.984415):5.46047):3.25036):3.484829):13.652538,Symplocos_oblongifolia:37.832612,(Symplocos_paniculata:6.853524,Symplocos_chinensis:6.853524):30.979088):52.79151,(Alniphyllum_fortunei:69.971524,(Styrax_suberifolius:14.504247,Styrax_wuyuanensis:14.504247,(Styrax_faberi:7.458506,(Styrax_japonicus:5.779817,(Styrax_odoratissimus:3.697437,(Styrax_calvescens:0,Styrax_dasyanthus:0):3.697437):2.08238):1.678689):7.045741):55.467277):20.652598):4.206107,((Tutcheria_microcarpa:30.888595,(Camellia_sinensis:23.723446,(Camellia_fraterna:10.033387,Camellia_cuspidata:10.033387):13.690059,(Camellia_chekiangoleosa:21.489233,(Camellia_brevistyla:12.240578,Camellia_oleifera:12.240578):9.248655):2.234213):7.165149):42.093629,(Schima_superba:65.949037,Stewartia_sinensis:65.949037):7.033187):21.848005):1.672263,(Maesa_japonica:73.523021,(Myrsine_stolonifera:30.131129,(Ardisia_japonica:15.63647,(Ardisia_hanceana:11.572307,(Ardisia_crenata:10.069453,(Ardisia_brevicaulis:7.209354,Ardisia_crispa:7.209354):2.860098):1.502854):4.064163):14.494659):43.391892):22.979471):0.301301):0.434009,((Diospyros_rhombifolia:32.295561,(Diospyros_glaucifolia:14.71284,Diospyros_morrisiana:14.71284,(Diospyros_kaki:4.913947,Diospyros_oleifera:4.913947):9.798893):17.582721):64.14012,((Actinidia_melanandra:46.836024,(Actinidia_chinensis:32.481176,(Actinidia_hemsleyana:25.762236,(Actinidia_callosa:19.316442,Actinidia_lanceolata:19.316442):6.445794):6.71894):14.354848):43.239113,(Clethra_barbinervis:83.787258,((((Rhododendron_simsii:16.444673,Rhododendron_mariesii:16.444673):4.436723,(Rhododendron_simiarum:7.589472,Rhododendron_fortunei:7.589472):13.291924):0.894932,(Rhododendron_latoucheae:20.547358,Rhododendron_ovatum:20.547358):1.22897):25.797331,((Vaccinium_bracteatum:8.006379,Vaccinium_japonicum:8.006379):24.531126,Vaccinium_mandarinorum:32.537505,(Vaccinium_carlesii:28.585322,(Lyonia_ovalifolia:28.055096,(Pieris_formosa:16.537279,(Pieris_japonica:2.104448,Pieris_taiwanensis:2.104448):14.432831):11.517817):0.530226):3.952183):15.036154):36.213598):6.28788)SL_Actinidiaceae:6.360544):0.802122)Ericales:11.742401,(((Camptotheca_acuminata:53.100191,Nyssa_sinensis:53.100191)Nyssaceae:47.487819,(((Deutzia_glauca:44.675317,Philadelphus_brachybotrys:44.675317):17.525042,((Hydrangea_paniculata:13.873775,Hydrangea_chinensis:13.873775,Hydrangea_angustipetala:13.873775):14.798349,(Hydrangea_anomala:24.183004,Hydrangea_strigosa:24.183004):4.489119):33.528236)Hydrangeaceae:36.620869,((Alangium_kurzii:17.592978,Alangium_platanifolium:17.592978):67.310439,(Cornus_controversa:55.248466,Cornus_kousa:55.248466):29.654951)Cornaceae:13.917811):1.766782)Cornales:7.892716,(((Gardneria_multiflora:69.424097,((Serissa_foetida:58.105994,((Adina_rubella:10.224709,Pertusadina_hainanensis:10.224709):42.557656,(Emmenopterys_henryi:40.269833,((Tricalysia_dubia:17.731253,(Randia_cochinchinensis:14.282962,Gardenia_jasminoides:14.282962,Tarenna_mollissima:14.282962):3.448291):19.068006,Mussaenda_shikokiana:36.79926):3.470573):12.512532):5.32363):1.431697,(Coptosapelta_diffusa:49.998686,Lasianthus_japonicus:49.998686):9.539006):9.886405):16.954266,(Ehretia_thyrsiflora:83.419675,((Forsythia_viridissima:47.892066,((((Osmanthus_matsumuranus:25.189708,(Osmanthus_cooperi:11.394939,Osmanthus_fragrans:11.394939):13.794769):11.043153,(Fraxinus_insularis:15.20749,Fraxinus_chinensis:15.20749):21.025372)SL_Fraxinus:4.658499,(Ligustrum_lucidum:7.586226,Ligustrum_sinense:7.586226):33.305135):4.883828,(Fontanesia_fortunei:37.20702,Jasminum_sinense:37.20702):8.568169):2.116877):23.790324,(Buddleja_lindleyana:53.481105,((Callicarpa_japonica:15.776498,(Callicarpa_bodinieri:9.897936,(Callicarpa_giraldii:5.620371,Callicarpa_rubella:5.620371):4.277565):5.878562):21.125448,(Vitex_negundo:34.699977,(Premna_microphylla:29.461599,(Clerodendrum_trichotomum:3.967132,(Clerodendrum_cyrtophyllum:3.352432,Clerodendrum_bungei:3.352432):0.6147):25.494467):5.238378):2.20197):16.579158):18.201285):11.737286):2.958688):18.538791,((Helwingia_japonica:78.110506,(((Ilex_purpurea:21.113536,(Ilex_triflora:17.216952,Ilex_suaveolens:17.216952):3.896583):12.921251,Ilex_litseifolia:34.034786,((Ilex_cornuta:16.66621,(Ilex_latifolia:4.907864,Ilex_ficoidea:4.907864,Ilex_buergeri:4.907864):11.758345):14.575408,(Ilex_tsoi:21.127596,(Ilex_wilsonii:14.680104,(Ilex_macrocarpa:11.383435,(Ilex_elmerrilliana:6.391621,Ilex_pubescens:6.391621):4.991814):3.296668):6.447492):10.114021):2.793169):2.822478,(Ilex_rotunda:33.721954,Ilex_micrococca:33.721954):3.13531):41.253242):25.139606,((Pittosporum_illicioides:64.104079,((Aralia_chinensis:7.533844,(Aralia_dasyphylla:3.418919,Aralia_echinocaulis:3.418919):4.114925):35.900482,(Dendropanax_dentiger:39.850282,(Acanthopanax_trifoliatus:24.205879,Eleutherococcus_gracilistylus:24.205879):15.644403):3.584045):20.669752)Apiales:22.623494,((Sambucus_williamsii:67.49323,(Viburnum_sympodiale:44.171288,(Viburnum_propinquum:42.487674,((Viburnum_dilatatum:10.72261,(Viburnum_fordiae:4.399003,Viburnum_sempervirens:4.399003,(Viburnum_setigerum:0,Viburnum_erosum:0):4.399003):6.323607):29.074568,Viburnum_plicatum:39.797178):2.690496):1.683614):23.321943):14.931914,(Abelia_chinensis:51.679927,(Weigela_japonica:46.89305,(Lonicera_japonica:5.739594,(Lonicera_macranthoides:2.79071,(Lonicera_hypoglauca:2.015262,Lonicera_modesta:2.015262):0.775448):2.948883):41.153456):4.786877):30.745218)Dipsacales:4.302428):16.52254):1.667041):3.563573):0.499477):4.610428):0.640534,((Itea_chinensis:111.035212,((Daphniphyllum_macropodum:48.234,Daphniphyllum_oldhamii:48.234):59.848173,((Liquidambar_acalycina:22.162632,Liquidambar_formosana:22.162632):83.00721,((Distylium_myricoides:43.579514,Hamamelis_mollis:43.579514):18.500519,(Loropetalum_chinense:47.547502,(Corylopsis_glandulifera:5.980163,Corylopsis_sinensis:5.980163):41.56734):14.53253):43.089809)Hamamelidaceae:2.912331):2.953039):2.826551,((Euscaphis_japonica:91.11633,Stachyurus_chinensis:91.11633):19.441355,((((((((Carpinus_viminea:6.657432,Carpinus_londoniana:6.657432):57.691611,Betula_luminifera:64.349043):23.139271,(Myrica_rubra:84.443242,(Cyclocarya_paliurus:55.801244,(Platycarya_strobilacea:48.700563,((Pterocarya_insignis:22.867937,Pterocarya_stenoptera:22.867937):22.702096,Juglans_cathayensis:45.570034):3.130529):7.100681)Juglandaceae:28.641998):3.045073):6.011787,((Quercus_serrata:47.69396,(Lithocarpus_cleistocarpus:44.263195,((Castanea_henryi:12.562365,Castanea_mollissima:12.562365,Castanea_seguinii:12.562365):28.041634,(Castanopsis_eyrei:36.817869,(Castanopsis_carlesii:32.477178,(Castanopsis_fargesii:28.894347,(Castanopsis_tibetana:9.994679,Castanopsis_sclerophylla:9.994679):18.899668):3.582831):4.340691):3.786131):3.659196,((Lithocarpus_hancei:33.581356,Lithocarpus_glaber:33.581356):9.329072,((Quercus_phillyraeoides:21.810813,(Quercus_variabilis:3.838376,Quercus_acutissima:3.838376):17.972437):16.005899,(Cyclobalanopsis_gracilis:16.253453,Cyclobalanopsis_stewardiana:16.253453,Cyclobalanopsis_glauca:16.253453,(Quercus_myrsinifolia:13.141682,(Quercus_fabri:11.834344,Cyclobalanopsis_nubium:11.834344):1.307338):3.111771):21.56326):5.093716):1.352767):3.430765):38.839123,(Fagus_engleriana:59.434948,(Fagus_longipetiolata:56.787591,Fagus_lucida:56.787591):2.647358):27.098134):6.96702)Fagales:8.510143,((((Rubus_swinhoei:36.240432,Rubus_lambertianus:36.240432,(Rubus_reflexus:31.789433,((Rubus_buergeri:13.84793,Rubus_parvifolius:13.84793):14.860737,Rubus_coreanus:28.708667,Rubus_amphidasys:28.708667,Rubus_pungens:28.708667,Rubus_hunanensis:28.708667,Rubus_irenaeus:28.708667,(Rubus_corchorifolius:22.301783,(Rubus_trianthus:17.042265,(Rubus_hirsutus:11.903378,Rubus_chingii:11.903378):5.138887):5.259518):6.406884,Rubus_tephrodes:28.708667):3.080766):4.450999):15.468163,(Rosa_bracteata:17.691668,Rosa_cymosa:17.691668,(Rosa_laevigata:15.007077,(Rosa_henryi:8.858576,(Rosa_multiflora:5.569916,Rosa_rubus:5.569916):3.28866):6.148501):2.684591):34.016927):31.909033,((Kerria_japonica:73.367013,(((Spiraea_blumei:13.72126,Spiraea_chinensis:13.72126):5.748046,(Spiraea_japonica:0,Spiraea_prunifolia:0):19.469306):4.998811,(Spiraea_cantoniensis:17.242496,Spiraea_vanhouttei:17.242496):7.22562):48.898897):1.327061,((Sorbus_hemsleyi:43.190551,(((Sorbus_dunnii:27.141808,(Malus_leiocalyca:26.151605,(Sorbus_alnifolia:5.931292,Sorbus_folgneri:5.931292):20.220314):0.990203):11.993069,(Pourthiaea_hirsuta:26.405345,(Photinia_beauverdiana:18.139444,(Photinia_parvifolia:12.756858,Photinia_villosa:12.756858):5.382586):8.265901):12.729532,(Amelanchier_asiatica:36.449875,Rhaphiolepis_indica:36.449874):2.685003):2.715474,((Photinia_glabra:29.493163,Photinia_serrulata:29.493163):9.903218,Malus_hupehensis:39.396381):2.45397):1.340199,(Crataegus_cuneata:33.030338,Pyrus_calleryana:33.030338):10.160213):30.330746,(Stephanandra_chinensis:66.633759,(Prunus_phaeosticta:42.849368,((Prunus_spinulosa:30.493374,((Prunus_schneideriana:15.015835,(Cerasus_campanulata:11.17714,(Prunus_undulata:7.569077,Prunus_serrulata:7.569077):3.608063):3.838695):5.464557,Prunus_discoidea:20.480392):10.012982):5.172549,(Prunus_salicina:24.001436,(Prunus_mume:16.616099,Prunus_persica:16.616099):7.385337):11.664488):7.183445):23.784391):6.887538):1.172777):8.923554)Rosaceae:13.252717,((Elaeagnus_pungens:9.283413,(Elaeagnus_umbellata:2.655773,Elaeagnus_glabra:2.655773,Elaeagnus_multiflora:2.655773):6.627641):82.483447,(((Ulmus_parvifolia:33.901097,(Zelkova_serrata:13.265185,Zelkova_schneideriana:13.265185):20.635912)Ulmaceae:48.483774,(((Morus_alba:14.563253,(Morus_australis:8.773393,Morus_cathayana:8.773393):5.78986):40.94728,(Broussonetia_papyrifera:40.32753,((Ficus_erecta:3.149282,Ficus_sarmentosa:3.149282):3.910088,Ficus_heteromorpha:7.05937,Ficus_pumila:7.05937,Ficus_pandurata:7.05937):33.268161):15.183003):19.941839,(Aphananthe_aspera:69.705028,(Trema_cannabina:58.949154,(Celtis_biondii:7.147701,Celtis_tetrandra:7.147701):51.801452):10.755874):5.747345):6.932498):7.195448,(((Rhamnus_utilis:25.960004,(Sageretia_thea:22.027706,Rhamnus_crenata:22.027706):3.932298):10.738066,(Rhamnella_franguloides:29.714018,Berchemia_huana:29.714018):6.984052):40.383584,(Hovenia_dulcis:11.204485,Hovenia_trichocarpa:11.204485):65.877169):12.498665):2.186542):5.103484):5.1399):0.804406,(((Elaeocarpus_decipiens:12.508903,Elaeocarpus_japonicus:12.508903):58.826463,(Elaeocarpus_chinensis:40.967262,Sloanea_sinensis:40.967262):30.368104):27.957939,((Microtropis_fokienensis:62.883144,((Euonymus_fortunei:24.67227,(((Euonymus_carnosus:10.031087,Euonymus_alatus:10.031087):4.187981,(Euonymus_myrianthus:5.525462,Euonymus_oblongifolius:5.525462):8.693607):4.60518,Euonymus_centidens:18.824249,Euonymus_oxyphyllus:18.824249):5.848021):16.197002,(Celastrus_rosthornianus:23.809216,(Celastrus_gemmatus:20.81961,(Celastrus_angulatus:12.717049,Celastrus_stylosus:12.717049,(Celastrus_aculeatus:4.259933,Celastrus_oblanceifolius:4.259933):8.457116):8.102562):2.989606):17.060055):22.013873):34.357636,(((Vernicia_fordii:9.992101,Vernicia_montana:9.992101):66.437878,((Mallotus_japonicus:10.195771,Mallotus_repandus:10.195771):60.395322,(Sapium_japonicum:25.231839,(Sapium_sebiferum:20.344399,Sapium_discolor:20.344399):4.887441):45.359253):5.838885):12.870242,((Xylosma_japonica:40.744802,(Idesia_polycarpa:29.211324,(Salix_babylonica:20.907728,Populus_adenopoda:20.907728):8.303596):11.533479):47.13575,((Bischofia_polycarpa:55.043439,Antidesma_japonicum:55.043439):19.094457,(Securinega_suffruticosa:63.015033,(Phyllanthus_glaucus:27.406504,(Glochidion_puberum:17.641069,Phyllanthus_urinaria:17.641069):9.765435):35.608529):11.122863):13.742656):1.419668)Malpighiales:7.940559):2.052525):3.521346):2.214585,(Polygala_arillata:86.459463,(((Gleditsia_sinensis:50.343852,Gymnocladus_chinensis:50.343852):19.822487,(Caesalpinia_decapetala:65.297111,(Michelia_maudiae:45.920997,(Albizia_julibrissin:0.984383,Albizia_kalkora:0.984383):44.936614):19.376113):4.869228):5.067979,((Dalbergia_hupeana:59.350883,(Euchresta_japonica:56.585791,((Indigofera_decora:43.045837,(Campylotropis_macrocarpa:11.291028,((Lespedeza_floribunda:3.918901,Lespedeza_dunnii:3.918901):2.159971,(Lespedeza_cyrtobotrya:2.307695,Lespedeza_buergeri:2.307695,Lespedeza_formosa:2.307695):3.771177):5.212155):31.754809):9.082602,(Millettia_reticulata:32.386301,(Caragana_sinica:25.674882,Millettia_dielsiana:25.674882):6.711419):19.742138):4.457352):2.765092):1.440483,(Cladrastis_wilsonii:58.162385,(Ormosia_henryi:57.09121,Maackia_chinensis:57.09121):1.071175):2.628981):14.442952):11.225145)Fabales:18.569772):3.95002,(((Melastoma_dodecandrum:3.394382,Osbeckia_chinensis:3.394382):82.455343,Syzygium_buxifolium:85.849726)Myrtales:20.429206,((((Melia_azedarach:55.009171,(Toona_ciliata:11.446324,Toona_sinensis:11.446324):43.562846):13.054824,((Ailanthus_altissima:48.333355,Picrasma_quassioides:48.333355):17.802787,((Zanthoxylum_ailanthoides:37.291116,Zanthoxylum_austrosinense:37.291116,(Zanthoxylum_armatum:16.288301,(Euodia_faugeaii:6.17011,Zanthoxylum_simulans:6.17011):10.118192):21.002814):6.390097,(Orixa_japonica:32.357194,Skimmia_reevesiana:32.357194):11.324019):22.454929):1.927852)Rutaceae-Meliaceae:10.282231,((Choerospondias_axillaris:62.077775,(Rhus_chinensis:23.14207,(Pistacia_chinensis:20.104074,(Rhus_hypoleuca:17.491719,((Toxicodendron_succedaneum:6.152065,Toxicodendron_sylvestre:6.152065):5.334746,Toxicodendron_trichocarpum:11.48681):6.004909):2.612354):3.037997):38.935705):15.556366,(Sapindus_mukorossi:57.072745,(Aesculus_chinensis:50.407307,(Koelreuteria_bipinnata:47.322133,(Acer_buergerianum:23.213524,((Acer_elegantulum:5.503639,Acer_cordatum:5.503639,Acer_pubipalmatum:5.503639,Acer_wilsonii:5.503639,Acer_olivaceum:5.503639):12.900938,(Acer_davidii:16.791484,(Acer_tataricum:15.80801,(Acer_mono:6.781522,Acer_amplum:6.781522):9.026488):0.983474):1.613092):4.808947):24.10861):3.085174):6.665438):20.561396):0.712084):22.023776,((Edgeworthia_chrysantha:30.784624,(Daphne_genkwa:11.254629,(Wikstroemia_monnula:6.255996,Wikstroemia_indica:6.255996):4.998632):19.529995):52.443673,((Firmiana_platanifolia:41.045382,Tilia_endochrysea:41.045382):5.886974,(Hibiscus_syriacus:39.309189,Abutilon_theophrasti:39.309189):7.623167):36.29594):17.141705):5.90893):2.700325):1.578429):3.304079):0.369403):9.754049):1.014784)Eudicots:0.291129):2.760788):1.948059)Angiosperms:254.999615)Seed_plants;
